# Supplementary material for: 2-Oxo-2-(2-oxo-2H-chromen-3-yl)ethyl pyrrolidine-1-carbodi­thio­ate
Source: Acta Crystallogr Sect E Struct Rep Online. 2013 Aug 3;69(Pt 9):o1382. doi: 10.1107/S1600536813020965 (PMC3884401; doi:10.1107/S1600536813020965)
Supplement: Supplementary file 1 [file e-69-o1382-sup1.cif]

##############################################################################
#                                                                            #
# This CIF contains the data in a paper accepted for publication in          #
# Acta Crystallographica Section E. It conforms to the requirements of       #
# Notes for Authors for Acta Crystallographica Section E, and has been       #
# peer reviewed under the auspices of the IUCr Commission on Journals.       #
#                                                                            #
# Full details of the Crystallographic Information File format               #
# are given in the paper "The Crystallographic Information File (CIF):       #
# a New Standard Archive File for Crystallography" by S. R. Hall, F. H.      #
# Allen and I. D. Brown [Acta Cryst. (1991), A47, 655-685].                  #
#                                                                            #
# The current version of the core CIF dictionary is obtainable from          #
# ftp://ftp.iucr.org/pub/cif_core.dic.                                       #
#                                                                            #
# Software is freely available for graphical display of the structure(s)     #
# in this CIF. For information consult the CIF software page                 #
# http://www.iucr.org/resources/cif/software.                                #
#                                                                            #
# This file may be used for bona fide research purposes within the           #
# scientific community so long as proper attribution is given to the journal # 
# article from which it was obtained.                                        #
#                                                                            #
##############################################################################
data_I
_audit_creation_method     SHELXL-97
_chemical_name_systematic
;
2-Oxo-2-(2-oxo-2<i>H</i>-chromen-3-yl)ethyl pyrrolidine-1-carbodithioate
;
_chemical_name_common     ?
_chemical_formula_moiety     'C16 H15 N O3 S2'
_chemical_formula_sum     'C16 H15 N O3 S2'
_chemical_formula_iupac     'C16 H15 N O3 S2'
_chemical_formula_weight     333.41
_chemical_melting_point     441
_symmetry_cell_setting     triclinic
_symmetry_space_group_name_H-M     'P -1'
_symmetry_space_group_name_Hall     '-P 1'
loop_
    _symmetry_equiv_pos_as_xyz
    'x, y, z'
    '-x, -y, -z'
_cell_length_a     9.7158(2)
_cell_length_b     12.5040(2)
_cell_length_c     13.5925(2)
_cell_angle_alpha     106.4150(10)
_cell_angle_beta     100.8820(10)
_cell_angle_gamma     94.8540(10)
_cell_volume     1538.74(5)
_cell_formula_units_Z     4
_cell_measurement_reflns_used     5420
_cell_measurement_theta_min     1.72
_cell_measurement_theta_max     25.00
_cell_measurement_temperature     296(2)
_exptl_crystal_description     Plate
_exptl_crystal_colour     colourless
_exptl_crystal_size_max     0.24
_exptl_crystal_size_mid     0.20
_exptl_crystal_size_min     0.12
_exptl_crystal_density_diffrn     1.439
_exptl_crystal_density_meas     ?
_exptl_crystal_density_method     'not measured'
_exptl_crystal_F_000     696
_exptl_absorpt_coefficient_mu     0.357
_exptl_absorpt_correction_type     multi-scan
_exptl_absorpt_process_details     '(SADABS; Bruker, 2001)'
_exptl_absorpt_correction_T_min     0.7700
_exptl_absorpt_correction_T_max     1.0000
_exptl_special_details
;
IR (KBr): 636 cm^-1^(C---S), 1254 cm^-1^(C=S), 1070 cm^-1^(C---O), 854 cm^-1^
(C---N),1125 cm^-1^(C---O---C), 1694 cm^-1^ (C=O), 1731 cm^-1^(Coumarin C=O).
GCMS: m/e: 335. 1H NMR (400 MHz, CDCl~3~, \d,. p.p.m): 2.11(m, 2H,
Pyrrolidine-CH~2~) 2.16(m, 2H, Pyrrolidine-CH~2~), 3.68(t, 2H,
Pyrrolidine-CH~2~), 3.91(t, 2H, Pyrrolidine-CH~2~),4.59(s, 2H,
Methylene-CH~2~), 7.24(t, 1H, Ar---H), 7.41(d, 1H, Ar---H), 7.49(t, 1H,
Ar---H), 7.65(d,1<i>H</i>, Ar---H),8.16(s, 1H, Ar---H). Elemental analysis for
C~16~H~15~NO~3~S~2~: C, 57.58; H, 4.46; N, 4.13.
;
_diffrn_ambient_temperature     296(2)
_diffrn_radiation_type     MoK\a
_diffrn_radiation_wavelength     0.71073
_diffrn_radiation_source     'fine-focus sealed tube'
_diffrn_radiation_monochromator     graphite
_diffrn_measurement_device_type     'Bruker SMART CCD'
_diffrn_measurement_method     '\w and \f scans'
_diffrn_detector_area_resol_mean     ?
_diffrn_reflns_number     21575
_diffrn_reflns_av_R_equivalents     0.0226
_diffrn_reflns_av_sigmaI/netI     0.0192
_diffrn_reflns_theta_min     1.72
_diffrn_reflns_theta_max     25.00
_diffrn_reflns_theta_full     25.00
_diffrn_measured_fraction_theta_max     0.999
_diffrn_measured_fraction_theta_full     0.999
_diffrn_reflns_limit_h_min     -11
_diffrn_reflns_limit_h_max     11
_diffrn_reflns_limit_k_min     -14
_diffrn_reflns_limit_k_max     14
_diffrn_reflns_limit_l_min     -16
_diffrn_reflns_limit_l_max     16
_diffrn_standards_number     .
_diffrn_standards_interval_count     .
_diffrn_standards_interval_time     .
_diffrn_standards_decay_%     ?
_refine_special_details
;
Refinement of <i>F</i>^2^ against ALL reflections. The weighted <i>R</i>-factor
<i>wR</i> and goodness of fit <i>S</i> are based on <i>F</i>^2^, conventional
<i>R</i>-factors <i>R</i> are based on <i>F</i>, with <i>F</i> set to zero for
negative <i>F</i>^2^. The threshold expression of <i>F</i>^2^ >
2\s(<i>F</i>^2^) is used only for calculating <i>R</i>-factors(gt) <i>etc</i>.
and is not relevant to the choice of reflections for refinement.
<i>R</i>-factors based on <i>F</i>^2^ are statistically about twice as large
as those based on <i>F</i>, and <i>R</i>- factors based on ALL data will be
even larger.
;
_reflns_number_total     5420
_reflns_number_gt     4477
_reflns_threshold_expression     I>2\s(I)
_refine_ls_structure_factor_coef     Fsqd
_refine_ls_matrix_type     full
_refine_ls_R_factor_all     0.0480
_refine_ls_R_factor_gt     0.0388
_refine_ls_wR_factor_gt     0.1040
_refine_ls_wR_factor_ref     0.1090
_refine_ls_goodness_of_fit_ref     1.086
_refine_ls_restrained_S_all     1.086
_refine_ls_number_reflns     5420
_refine_ls_number_parameters     397
_refine_ls_number_restraints     0
_refine_ls_hydrogen_treatment     constr
_refine_ls_weighting_scheme     calc
_refine_ls_weighting_details
         'calc w=1/[\s^2^(Fo^2^)+(0.0528P)^2^+0.3725P] where P=(Fo^2^+2Fc^2^)/3'
_atom_sites_solution_hydrogens     geom
_atom_sites_solution_primary     direct
_atom_sites_solution_secondary     difmap
_refine_ls_shift/su_max     0.001
_refine_ls_shift/su_mean     0.000
_refine_diff_density_max     0.339
_refine_diff_density_min     -0.378
_refine_ls_extinction_method     none
_refine_ls_extinction_coef     ?
loop_
    _atom_type_symbol
    _atom_type_description
    _atom_type_scat_dispersion_real
    _atom_type_scat_dispersion_imag
    _atom_type_scat_source
    'C' 'C' 0.0033 0.0016
                         'International Tables Vol C Tables 4.2.6.8 and 6.1.1.4'
    'H' 'H' 0.0000 0.0000
                         'International Tables Vol C Tables 4.2.6.8 and 6.1.1.4'
    'N' 'N' 0.0061 0.0033
                         'International Tables Vol C Tables 4.2.6.8 and 6.1.1.4'
    'O' 'O' 0.0106 0.0060
                         'International Tables Vol C Tables 4.2.6.8 and 6.1.1.4'
    'S' 'S' 0.1246 0.1234
                         'International Tables Vol C Tables 4.2.6.8 and 6.1.1.4'
_computing_data_collection     'SMART (Bruker, 2001)'
_computing_cell_refinement     'SAINT (Bruker, 2001)'
_computing_data_reduction     'SAINT (Bruker, 2001)'
_computing_structure_solution     'SHELXS97 (Sheldrick, 2008)'
_computing_structure_refinement     'SHELXL97 (Sheldrick, 2008)'
_computing_molecular_graphics     'ORTEP-3 for Windows (Farrugia, 2012)'
_computing_publication_material     'SHELXL97 (Sheldrick, 2008)'
loop_
    _atom_site_type_symbol
    _atom_site_label
    _atom_site_fract_x
    _atom_site_fract_y
    _atom_site_fract_z
    _atom_site_U_iso_or_equiv
    _atom_site_adp_type
    _atom_site_calc_flag
    _atom_site_refinement_flags
    _atom_site_occupancy
    _atom_site_symmetry_multiplicity
    _atom_site_disorder_assembly
    _atom_site_disorder_group
    S S1B 0.46924(6) 0.77672(4) 0.81900(5) 0.05885(16) Uani d . 1 1 . .
    S S2B 0.72066(6) 0.92077(6) 0.98610(5) 0.07162(19) Uani d . 1 1 . .
    O O3B 0.74479(16) 0.48705(12) 1.07902(11) 0.0598(4) Uani d . 1 1 . .
    O O4B 0.6049(2) 0.61413(15) 1.07471(13) 0.0813(5) Uani d . 1 1 . .
    O O5B 0.68855(18) 0.62686(13) 0.78589(12) 0.0704(4) Uani d . 1 1 . .
    N N6B 0.55263(15) 0.98720(12) 0.84624(12) 0.0455(4) Uani d . 1 1 . .
    C C7B 0.6776(2) 0.55533(17) 1.02806(16) 0.0566(5) Uani d . 1 1 . .
    C C8B 0.7036(2) 0.54840(15) 0.92381(15) 0.0470(4) Uani d . 1 1 . .
    C C9B 0.7859(2) 0.47448(15) 0.88210(15) 0.0474(4) Uani d . 1 1 . .
    H H9B 0.8008 0.4702 0.8156 0.057 Uiso calc R 1 1 . .
    C C10B 0.85098(19) 0.40263(15) 0.93565(15) 0.0461(4) Uani d . 1 1 . .
    C C11B 0.8291(2) 0.41211(16) 1.03604(15) 0.0502(5) Uani d . 1 1 . .
    C C12B 0.8900(2) 0.34839(19) 1.09553(18) 0.0627(6) Uani d . 1 1 . .
    H H12B 0.8739 0.3559 1.1623 0.075 Uiso calc R 1 1 . .
    C C13B 0.9745(2) 0.27392(19) 1.05399(19) 0.0652(6) Uani d . 1 1 . .
    H H13B 1.0165 0.2304 1.0931 0.078 Uiso calc R 1 1 . .
    C C14B 0.9988(2) 0.26217(17) 0.95419(18) 0.0612(5) Uani d . 1 1 . .
    H H14B 1.0565 0.2110 0.9272 0.073 Uiso calc R 1 1 . .
    C C15B 0.9378(2) 0.32573(16) 0.89536(16) 0.0549(5) Uani d . 1 1 . .
    H H15B 0.9543 0.3176 0.8286 0.066 Uiso calc R 1 1 . .
    C C16B 0.6446(2) 0.62295(15) 0.86268(16) 0.0513(5) Uani d . 1 1 . .
    C C17B 0.5292(3) 0.68791(18) 0.89563(19) 0.0650(6) Uani d . 1 1 . .
    H H17A 0.5630 0.7342 0.9683 0.078 Uiso calc R 1 1 . .
    H H17B 0.4489 0.6347 0.8928 0.078 Uiso calc R 1 1 . .
    C C18B 0.58542(19) 0.90472(16) 0.88551(15) 0.0464(4) Uani d . 1 1 . .
    C C19B 0.4308(2) 0.97956(16) 0.76104(17) 0.0568(5) Uani d . 1 1 . .
    H H19A 0.3446 0.9454 0.7730 0.068 Uiso calc R 1 1 . .
    H H19B 0.4458 0.9359 0.6936 0.068 Uiso calc R 1 1 . .
    C C20B 0.4238(3) 1.10145(19) 0.7655(2) 0.0776(7) Uani d . 1 1 . .
    H H20A 0.3921 1.1074 0.6954 0.093 Uiso calc R 1 1 . .
    H H20B 0.3588 1.1328 0.8082 0.093 Uiso calc R 1 1 . .
    C C21B 0.5699(3) 1.16160(18) 0.8132(2) 0.0697(6) Uani d . 1 1 . .
    H H21A 0.5687 1.2402 0.8496 0.084 Uiso calc R 1 1 . .
    H H21B 0.6245 1.1574 0.7597 0.084 Uiso calc R 1 1 . .
    C C22B 0.6319(2) 1.10183(16) 0.88939(17) 0.0573(5) Uani d . 1 1 . .
    H H22A 0.7323 1.1007 0.8926 0.069 Uiso calc R 1 1 . .
    H H22B 0.6185 1.1381 0.9594 0.069 Uiso calc R 1 1 . .
    S S1A -0.04479(6) 0.82131(5) 0.38879(5) 0.06212(17) Uani d . 1 1 . .
    S S2A 0.26976(7) 0.90519(6) 0.46861(6) 0.0836(2) Uani d . 1 1 . .
    O O3A 0.24069(18) 0.53930(13) 0.65250(11) 0.0711(4) Uani d . 1 1 . .
    O O4A 0.1038(2) 0.66877(16) 0.64994(13) 0.0907(6) Uani d . 1 1 . .
    O O5A 0.0825(2) 0.61136(15) 0.32787(13) 0.0935(6) Uani d . 1 1 . .
    N N6A 0.09101(16) 0.98182(13) 0.34318(13) 0.0503(4) Uani d . 1 1 . .
    C C7A 0.1645(3) 0.60259(19) 0.59960(17) 0.0620(5) Uani d . 1 1 . .
    C C8A 0.1661(2) 0.57919(16) 0.48808(15) 0.0512(5) Uani d . 1 1 . .
    C C9A 0.2381(2) 0.49904(15) 0.44312(15) 0.0518(5) Uani d . 1 1 . .
    H H9A 0.2358 0.4836 0.3717 0.062 Uiso calc R 1 1 . .
    C C10A 0.3180(2) 0.43666(15) 0.50018(16) 0.0507(5) Uani d . 1 1 . .
    C C11A 0.3162(2) 0.45940(17) 0.60620(16) 0.0585(5) Uani d . 1 1 . .
    C C12A 0.3893(3) 0.4023(2) 0.6678(2) 0.0774(7) Uani d . 1 1 . .
    H H12A 0.3854 0.4167 0.7381 0.093 Uiso calc R 1 1 . .
    C C13A 0.4674(3) 0.3242(2) 0.6226(2) 0.0787(7) Uani d . 1 1 . .
    H H13A 0.5183 0.2861 0.6634 0.094 Uiso calc R 1 1 . .
    C C14A 0.4726(3) 0.30032(18) 0.5179(2) 0.0698(6) Uani d . 1 1 . .
    H H14A 0.5268 0.2470 0.4891 0.084 Uiso calc R 1 1 . .
    C C15A 0.3977(2) 0.35547(16) 0.45664(18) 0.0598(5) Uani d . 1 1 . .
    H H15A 0.4001 0.3387 0.3859 0.072 Uiso calc R 1 1 . .
    C C16A 0.0888(2) 0.64165(17) 0.42166(16) 0.0582(5) Uani d . 1 1 . .
    C C17A 0.0179(3) 0.73924(18) 0.47142(18) 0.0632(6) Uani d . 1 1 . .
    H H17C 0.0847 0.7885 0.5333 0.076 Uiso calc R 1 1 . .
    H H17D -0.0616 0.7101 0.4948 0.076 Uiso calc R 1 1 . .
    C C18A 0.1125(2) 0.91016(16) 0.39811(16) 0.0524(5) Uani d . 1 1 . .
    C C19A -0.0455(2) 0.99070(17) 0.28054(16) 0.0546(5) Uani d . 1 1 . .
    H H19C -0.1066 1.0253 0.3253 0.065 Uiso calc R 1 1 . .
    H H19D -0.0935 0.9172 0.2351 0.065 Uiso calc R 1 1 . .
    C C20A -0.0040(3) 1.0652(2) 0.2166(2) 0.0765(7) Uani d . 1 1 . .
    H H20C 0.0106 1.0197 0.1497 0.092 Uiso calc R 1 1 . .
    H H20D -0.0773 1.1107 0.2035 0.092 Uiso calc R 1 1 . .
    C C21A 0.1297(2) 1.1377(2) 0.2816(2) 0.0690(6) Uani d . 1 1 . .
    H H21C 0.1099 1.2057 0.3291 0.083 Uiso calc R 1 1 . .
    H H21D 0.1877 1.1587 0.2373 0.083 Uiso calc R 1 1 . .
    C C22A 0.2031(2) 1.06729(19) 0.3421(2) 0.0672(6) Uani d . 1 1 . .
    H H22C 0.2740 1.0322 0.3078 0.081 Uiso calc R 1 1 . .
    H H22D 0.2489 1.1131 0.4132 0.081 Uiso calc R 1 1 . .
loop_
    _atom_site_aniso_label
    _atom_site_aniso_U_11
    _atom_site_aniso_U_22
    _atom_site_aniso_U_33
    _atom_site_aniso_U_12
    _atom_site_aniso_U_13
    _atom_site_aniso_U_23
    S1B 0.0681(3) 0.0498(3) 0.0632(4) 0.0148(2) 0.0129(3) 0.0236(2)
    S2B 0.0666(4) 0.0952(4) 0.0564(4) 0.0269(3) -0.0002(3) 0.0330(3)
    O3B 0.0772(9) 0.0722(9) 0.0451(8) 0.0197(7) 0.0246(7) 0.0319(7)
    O4B 0.1223(14) 0.0904(11) 0.0576(10) 0.0506(11) 0.0490(10) 0.0349(9)
    O5B 0.1029(12) 0.0805(10) 0.0563(9) 0.0452(9) 0.0402(9) 0.0419(8)
    N6B 0.0439(8) 0.0489(8) 0.0451(9) 0.0114(6) 0.0063(7) 0.0177(7)
    C7B 0.0768(14) 0.0566(11) 0.0469(12) 0.0160(10) 0.0236(10) 0.0238(10)
    C8B 0.0619(11) 0.0454(10) 0.0391(10) 0.0085(8) 0.0164(9) 0.0181(8)
    C9B 0.0622(11) 0.0472(10) 0.0358(10) 0.0058(8) 0.0132(8) 0.0168(8)
    C10B 0.0550(10) 0.0449(9) 0.0404(10) 0.0045(8) 0.0087(8) 0.0180(8)
    C11B 0.0556(11) 0.0541(11) 0.0460(11) 0.0041(9) 0.0133(9) 0.0233(9)
    C12B 0.0713(13) 0.0773(14) 0.0518(13) 0.0088(11) 0.0137(10) 0.0398(11)
    C13B 0.0685(13) 0.0698(14) 0.0658(15) 0.0113(11) 0.0043(11) 0.0407(12)
    C14B 0.0667(13) 0.0572(12) 0.0635(14) 0.0165(10) 0.0085(11) 0.0260(11)
    C15B 0.0667(12) 0.0539(11) 0.0458(12) 0.0113(9) 0.0098(9) 0.0191(9)
    C16B 0.0695(12) 0.0454(10) 0.0445(11) 0.0122(9) 0.0195(10) 0.0168(9)
    C17B 0.0857(15) 0.0598(12) 0.0717(15) 0.0276(11) 0.0369(12) 0.0374(11)
    C18B 0.0490(10) 0.0569(11) 0.0417(10) 0.0206(8) 0.0177(8) 0.0195(9)
    C19B 0.0535(11) 0.0582(11) 0.0579(13) 0.0092(9) -0.0022(9) 0.0259(10)
    C20B 0.0760(15) 0.0692(14) 0.0923(19) 0.0148(12) -0.0030(13) 0.0449(14)
    C21B 0.0829(16) 0.0533(12) 0.0761(16) 0.0101(11) 0.0146(13) 0.0267(11)
    C22B 0.0589(12) 0.0525(11) 0.0567(13) 0.0043(9) 0.0088(10) 0.0146(10)
    S1A 0.0642(3) 0.0604(3) 0.0718(4) 0.0186(2) 0.0199(3) 0.0301(3)
    S2A 0.0641(4) 0.1074(5) 0.0888(5) 0.0289(3) 0.0023(3) 0.0495(4)
    O3A 0.1042(12) 0.0781(10) 0.0399(8) 0.0224(9) 0.0178(8) 0.0279(8)
    O4A 0.1331(16) 0.1087(14) 0.0493(10) 0.0566(12) 0.0395(10) 0.0302(10)
    O5A 0.1646(18) 0.0908(12) 0.0433(10) 0.0714(12) 0.0306(10) 0.0290(9)
    N6A 0.0475(8) 0.0547(9) 0.0514(10) 0.0140(7) 0.0102(7) 0.0191(8)
    C7A 0.0842(15) 0.0650(13) 0.0432(12) 0.0146(11) 0.0165(11) 0.0240(10)
    C8A 0.0678(12) 0.0491(10) 0.0382(11) 0.0061(9) 0.0128(9) 0.0161(9)
    C9A 0.0715(13) 0.0500(10) 0.0363(10) 0.0061(9) 0.0115(9) 0.0183(9)
    C10A 0.0598(11) 0.0456(10) 0.0464(11) -0.0001(8) 0.0059(9) 0.0195(9)
    C11A 0.0740(13) 0.0546(11) 0.0458(12) 0.0018(10) 0.0046(10) 0.0216(10)
    C12A 0.1071(19) 0.0735(15) 0.0520(14) 0.0074(14) -0.0004(13) 0.0332(12)
    C13A 0.0972(18) 0.0650(14) 0.0736(18) 0.0093(13) -0.0082(14) 0.0393(13)
    C14A 0.0748(14) 0.0555(12) 0.0796(18) 0.0122(10) 0.0044(12) 0.0292(12)
    C15A 0.0723(13) 0.0510(11) 0.0575(13) 0.0070(10) 0.0085(11) 0.0233(10)
    C16A 0.0842(15) 0.0558(11) 0.0418(12) 0.0196(10) 0.0203(10) 0.0192(9)
    C17A 0.0853(15) 0.0601(12) 0.0555(13) 0.0197(11) 0.0271(11) 0.0256(11)
    C18A 0.0589(11) 0.0550(11) 0.0463(11) 0.0226(9) 0.0147(9) 0.0142(9)
    C19A 0.0530(11) 0.0556(11) 0.0536(12) 0.0135(9) 0.0046(9) 0.0175(10)
    C20A 0.0835(16) 0.0745(15) 0.0727(17) 0.0067(12) 0.0010(13) 0.0364(13)
    C21A 0.0718(14) 0.0744(14) 0.0741(16) 0.0134(11) 0.0256(12) 0.0365(13)
    C22A 0.0547(12) 0.0714(14) 0.0800(17) 0.0060(10) 0.0163(11) 0.0301(12)
_geom_special_details
;
All s.u.'s (except the s.u. in the dihedral angle between two l.s. planes) are
estimated using the full covariance matrix. The cell s.u.'s are taken into
account individually in the estimation of s.u.'s in distances, angles and
torsion angles; correlations between s.u.'s in cell parameters are only used
when they are defined by crystal symmetry. An approximate (isotropic)
treatment of cell s.u.'s is used for estimating s.u.'s involving l.s. planes.
;
loop_
    _geom_bond_atom_site_label_1
    _geom_bond_atom_site_label_2
    _geom_bond_site_symmetry_2
    _geom_bond_distance
    _geom_bond_publ_flag
    S1B C18B . 1.773(2) ?
    S1B C17B . 1.787(2) ?
    S2B C18B . 1.6608(19) ?
    O3B C11B . 1.375(2) ?
    O3B C7B . 1.376(2) ?
    O4B C7B . 1.198(2) ?
    O5B C16B . 1.211(2) ?
    N6B C18B . 1.324(2) ?
    N6B C19B . 1.467(2) ?
    N6B C22B . 1.469(2) ?
    C7B C8B . 1.466(3) ?
    C8B C9B . 1.348(3) ?
    C8B C16B . 1.495(3) ?
    C9B C10B . 1.424(2) ?
    C9B H9B . 0.9300 ?
    C10B C11B . 1.394(3) ?
    C10B C15B . 1.396(3) ?
    C11B C12B . 1.379(3) ?
    C12B C13B . 1.367(3) ?
    C12B H12B . 0.9300 ?
    C13B C14B . 1.390(3) ?
    C13B H13B . 0.9300 ?
    C14B C15B . 1.372(3) ?
    C14B H14B . 0.9300 ?
    C15B H15B . 0.9300 ?
    C16B C17B . 1.502(3) ?
    C17B H17A . 0.9700 ?
    C17B H17B . 0.9700 ?
    C19B C20B . 1.516(3) ?
    C19B H19A . 0.9700 ?
    C19B H19B . 0.9700 ?
    C20B C21B . 1.483(3) ?
    C20B H20A . 0.9700 ?
    C20B H20B . 0.9700 ?
    C21B C22B . 1.507(3) ?
    C21B H21A . 0.9700 ?
    C21B H21B . 0.9700 ?
    C22B H22A . 0.9700 ?
    C22B H22B . 0.9700 ?
    S1A C18A . 1.774(2) ?
    S1A C17A . 1.785(2) ?
    S2A C18A . 1.659(2) ?
    O3A C11A . 1.370(3) ?
    O3A C7A . 1.382(2) ?
    O4A C7A . 1.190(3) ?
    O5A C16A . 1.211(2) ?
    N6A C18A . 1.325(2) ?
    N6A C22A . 1.465(3) ?
    N6A C19A . 1.466(2) ?
    C7A C8A . 1.464(3) ?
    C8A C9A . 1.342(3) ?
    C8A C16A . 1.494(3) ?
    C9A C10A . 1.425(3) ?
    C9A H9A . 0.9300 ?
    C10A C11A . 1.392(3) ?
    C10A C15A . 1.395(3) ?
    C11A C12A . 1.383(3) ?
    C12A C13A . 1.368(4) ?
    C12A H12A . 0.9300 ?
    C13A C14A . 1.381(4) ?
    C13A H13A . 0.9300 ?
    C14A C15A . 1.371(3) ?
    C14A H14A . 0.9300 ?
    C15A H15A . 0.9300 ?
    C16A C17A . 1.507(3) ?
    C17A H17C . 0.9700 ?
    C17A H17D . 0.9700 ?
    C19A C20A . 1.520(3) ?
    C19A H19C . 0.9700 ?
    C19A H19D . 0.9700 ?
    C20A C21A . 1.485(3) ?
    C20A H20C . 0.9700 ?
    C20A H20D . 0.9700 ?
    C21A C22A . 1.501(3) ?
    C21A H21C . 0.9700 ?
    C21A H21D . 0.9700 ?
    C22A H22C . 0.9700 ?
    C22A H22D . 0.9700 ?
loop_
    _geom_angle_atom_site_label_1
    _geom_angle_atom_site_label_2
    _geom_angle_atom_site_label_3
    _geom_angle_site_symmetry_1
    _geom_angle_site_symmetry_3
    _geom_angle
    _geom_angle_publ_flag
    C18B S1B C17B . . 102.01(11) ?
    C11B O3B C7B . . 123.64(15) ?
    C18B N6B C19B . . 125.64(16) ?
    C18B N6B C22B . . 122.64(16) ?
    C19B N6B C22B . . 111.60(14) ?
    O4B C7B O3B . . 115.83(18) ?
    O4B C7B C8B . . 127.55(19) ?
    O3B C7B C8B . . 116.62(17) ?
    C9B C8B C7B . . 119.33(17) ?
    C9B C8B C16B . . 118.46(16) ?
    C7B C8B C16B . . 122.20(17) ?
    C8B C9B C10B . . 122.74(17) ?
    C8B C9B H9B . . 118.6 ?
    C10B C9B H9B . . 118.6 ?
    C11B C10B C15B . . 118.09(17) ?
    C11B C10B C9B . . 117.53(17) ?
    C15B C10B C9B . . 124.36(17) ?
    O3B C11B C12B . . 117.76(18) ?
    O3B C11B C10B . . 120.10(16) ?
    C12B C11B C10B . . 122.14(19) ?
    C13B C12B C11B . . 118.4(2) ?
    C13B C12B H12B . . 120.8 ?
    C11B C12B H12B . . 120.8 ?
    C12B C13B C14B . . 121.07(19) ?
    C12B C13B H13B . . 119.5 ?
    C14B C13B H13B . . 119.5 ?
    C15B C14B C13B . . 120.3(2) ?
    C15B C14B H14B . . 119.9 ?
    C13B C14B H14B . . 119.9 ?
    C14B C15B C10B . . 120.04(19) ?
    C14B C15B H15B . . 120.0 ?
    C10B C15B H15B . . 120.0 ?
    O5B C16B C8B . . 118.99(17) ?
    O5B C16B C17B . . 121.65(18) ?
    C8B C16B C17B . . 119.33(17) ?
    C16B C17B S1B . . 115.66(15) ?
    C16B C17B H17A . . 108.4 ?
    S1B C17B H17A . . 108.4 ?
    C16B C17B H17B . . 108.4 ?
    S1B C17B H17B . . 108.4 ?
    H17A C17B H17B . . 107.4 ?
    N6B C18B S2B . . 123.21(15) ?
    N6B C18B S1B . . 112.52(14) ?
    S2B C18B S1B . . 124.27(11) ?
    N6B C19B C20B . . 103.42(16) ?
    N6B C19B H19A . . 111.1 ?
    C20B C19B H19A . . 111.1 ?
    N6B C19B H19B . . 111.1 ?
    C20B C19B H19B . . 111.1 ?
    H19A C19B H19B . . 109.0 ?
    C21B C20B C19B . . 105.75(17) ?
    C21B C20B H20A . . 110.6 ?
    C19B C20B H20A . . 110.6 ?
    C21B C20B H20B . . 110.6 ?
    C19B C20B H20B . . 110.6 ?
    H20A C20B H20B . . 108.7 ?
    C20B C21B C22B . . 105.07(18) ?
    C20B C21B H21A . . 110.7 ?
    C22B C21B H21A . . 110.7 ?
    C20B C21B H21B . . 110.7 ?
    C22B C21B H21B . . 110.7 ?
    H21A C21B H21B . . 108.8 ?
    N6B C22B C21B . . 104.04(16) ?
    N6B C22B H22A . . 110.9 ?
    C21B C22B H22A . . 110.9 ?
    N6B C22B H22B . . 110.9 ?
    C21B C22B H22B . . 110.9 ?
    H22A C22B H22B . . 109.0 ?
    C18A S1A C17A . . 101.77(10) ?
    C11A O3A C7A . . 123.44(16) ?
    C18A N6A C22A . . 123.09(17) ?
    C18A N6A C19A . . 125.71(17) ?
    C22A N6A C19A . . 111.15(16) ?
    O4A C7A O3A . . 116.01(19) ?
    O4A C7A C8A . . 127.7(2) ?
    O3A C7A C8A . . 116.33(19) ?
    C9A C8A C7A . . 119.63(18) ?
    C9A C8A C16A . . 118.44(17) ?
    C7A C8A C16A . . 121.92(18) ?
    C8A C9A C10A . . 122.76(18) ?
    C8A C9A H9A . . 118.6 ?
    C10A C9A H9A . . 118.6 ?
    C11A C10A C15A . . 118.51(19) ?
    C11A C10A C9A . . 117.30(19) ?
    C15A C10A C9A . . 124.19(19) ?
    O3A C11A C12A . . 118.0(2) ?
    O3A C11A C10A . . 120.50(18) ?
    C12A C11A C10A . . 121.5(2) ?
    C13A C12A C11A . . 118.2(2) ?
    C13A C12A H12A . . 120.9 ?
    C11A C12A H12A . . 120.9 ?
    C12A C13A C14A . . 121.7(2) ?
    C12A C13A H13A . . 119.1 ?
    C14A C13A H13A . . 119.1 ?
    C15A C14A C13A . . 119.8(2) ?
    C15A C14A H14A . . 120.1 ?
    C13A C14A H14A . . 120.1 ?
    C14A C15A C10A . . 120.2(2) ?
    C14A C15A H15A . . 119.9 ?
    C10A C15A H15A . . 119.9 ?
    O5A C16A C8A . . 118.90(18) ?
    O5A C16A C17A . . 121.16(19) ?
    C8A C16A C17A . . 119.93(17) ?
    C16A C17A S1A . . 115.49(15) ?
    C16A C17A H17C . . 108.4 ?
    S1A C17A H17C . . 108.4 ?
    C16A C17A H17D . . 108.4 ?
    S1A C17A H17D . . 108.4 ?
    H17C C17A H17D . . 107.5 ?
    N6A C18A S2A . . 123.39(16) ?
    N6A C18A S1A . . 112.74(14) ?
    S2A C18A S1A . . 123.87(12) ?
    N6A C19A C20A . . 103.19(17) ?
    N6A C19A H19C . . 111.1 ?
    C20A C19A H19C . . 111.1 ?
    N6A C19A H19D . . 111.1 ?
    C20A C19A H19D . . 111.1 ?
    H19C C19A H19D . . 109.1 ?
    C21A C20A C19A . . 105.50(19) ?
    C21A C20A H20C . . 110.6 ?
    C19A C20A H20C . . 110.6 ?
    C21A C20A H20D . . 110.6 ?
    C19A C20A H20D . . 110.6 ?
    H20C C20A H20D . . 108.8 ?
    C20A C21A C22A . . 105.23(18) ?
    C20A C21A H21C . . 110.7 ?
    C22A C21A H21C . . 110.7 ?
    C20A C21A H21D . . 110.7 ?
    C22A C21A H21D . . 110.7 ?
    H21C C21A H21D . . 108.8 ?
    N6A C22A C21A . . 105.22(17) ?
    N6A C22A H22C . . 110.7 ?
    C21A C22A H22C . . 110.7 ?
    N6A C22A H22D . . 110.7 ?
    C21A C22A H22D . . 110.7 ?
    H22C C22A H22D . . 108.8 ?
loop_
    _geom_torsion_atom_site_label_1
    _geom_torsion_atom_site_label_2
    _geom_torsion_atom_site_label_3
    _geom_torsion_atom_site_label_4
    _geom_torsion_site_symmetry_1
    _geom_torsion_site_symmetry_2
    _geom_torsion_site_symmetry_3
    _geom_torsion_site_symmetry_4
    _geom_torsion
    _geom_torsion_publ_flag
    C11B O3B C7B O4B . . . . 178.2(2) ?
    C11B O3B C7B C8B . . . . -2.1(3) ?
    O4B C7B C8B C9B . . . . -178.1(2) ?
    O3B C7B C8B C9B . . . . 2.3(3) ?
    O4B C7B C8B C16B . . . . 3.5(4) ?
    O3B C7B C8B C16B . . . . -176.11(17) ?
    C7B C8B C9B C10B . . . . -0.7(3) ?
    C16B C8B C9B C10B . . . . 177.76(17) ?
    C8B C9B C10B C11B . . . . -1.1(3) ?
    C8B C9B C10B C15B . . . . -179.45(19) ?
    C7B O3B C11B C12B . . . . -179.84(18) ?
    C7B O3B C11B C10B . . . . 0.3(3) ?
    C15B C10B C11B O3B . . . . 179.76(17) ?
    C9B C10B C11B O3B . . . . 1.3(3) ?
    C15B C10B C11B C12B . . . . 0.0(3) ?
    C9B C10B C11B C12B . . . . -178.46(18) ?
    O3B C11B C12B C13B . . . . -179.70(19) ?
    C10B C11B C12B C13B . . . . 0.1(3) ?
    C11B C12B C13B C14B . . . . -0.1(3) ?
    C12B C13B C14B C15B . . . . 0.1(3) ?
    C13B C14B C15B C10B . . . . 0.0(3) ?
    C11B C10B C15B C14B . . . . 0.0(3) ?
    C9B C10B C15B C14B . . . . 178.29(18) ?
    C9B C8B C16B O5B . . . . -10.7(3) ?
    C7B C8B C16B O5B . . . . 167.7(2) ?
    C9B C8B C16B C17B . . . . 167.16(19) ?
    C7B C8B C16B C17B . . . . -14.4(3) ?
    O5B C16B C17B S1B . . . . -3.5(3) ?
    C8B C16B C17B S1B . . . . 178.68(15) ?
    C18B S1B C17B C16B . . . . -89.01(19) ?
    C19B N6B C18B S2B . . . . -176.91(15) ?
    C22B N6B C18B S2B . . . . -1.1(3) ?
    C19B N6B C18B S1B . . . . 3.0(2) ?
    C22B N6B C18B S1B . . . . 178.87(14) ?
    C17B S1B C18B N6B . . . . -175.02(14) ?
    C17B S1B C18B S2B . . . . 4.90(15) ?
    C18B N6B C19B C20B . . . . 167.00(19) ?
    C22B N6B C19B C20B . . . . -9.2(2) ?
    N6B C19B C20B C21B . . . . 25.7(3) ?
    C19B C20B C21B C22B . . . . -32.7(3) ?
    C18B N6B C22B C21B . . . . 173.23(18) ?
    C19B N6B C22B C21B . . . . -10.4(2) ?
    C20B C21B C22B N6B . . . . 26.3(2) ?
    C11A O3A C7A O4A . . . . 179.9(2) ?
    C11A O3A C7A C8A . . . . 0.8(3) ?
    O4A C7A C8A C9A . . . . -178.3(2) ?
    O3A C7A C8A C9A . . . . 0.6(3) ?
    O4A C7A C8A C16A . . . . 1.3(4) ?
    O3A C7A C8A C16A . . . . -179.78(18) ?
    C7A C8A C9A C10A . . . . -1.9(3) ?
    C16A C8A C9A C10A . . . . 178.45(18) ?
    C8A C9A C10A C11A . . . . 1.8(3) ?
    C8A C9A C10A C15A . . . . -177.80(19) ?
    C7A O3A C11A C12A . . . . 179.4(2) ?
    C7A O3A C11A C10A . . . . -0.9(3) ?
    C15A C10A C11A O3A . . . . 179.27(18) ?
    C9A C10A C11A O3A . . . . -0.4(3) ?
    C15A C10A C11A C12A . . . . -1.0(3) ?
    C9A C10A C11A C12A . . . . 179.3(2) ?
    O3A C11A C12A C13A . . . . -178.6(2) ?
    C10A C11A C12A C13A . . . . 1.7(4) ?
    C11A C12A C13A C14A . . . . -1.1(4) ?
    C12A C13A C14A C15A . . . . -0.2(4) ?
    C13A C14A C15A C10A . . . . 0.9(3) ?
    C11A C10A C15A C14A . . . . -0.3(3) ?
    C9A C10A C15A C14A . . . . 179.32(19) ?
    C9A C8A C16A O5A . . . . 6.7(3) ?
    C7A C8A C16A O5A . . . . -172.9(2) ?
    C9A C8A C16A C17A . . . . -174.44(19) ?
    C7A C8A C16A C17A . . . . 6.0(3) ?
    O5A C16A C17A S1A . . . . -11.3(3) ?
    C8A C16A C17A S1A . . . . 169.88(16) ?
    C18A S1A C17A C16A . . . . -80.90(19) ?
    C22A N6A C18A S2A . . . . -2.4(3) ?
    C19A N6A C18A S2A . . . . -179.34(15) ?
    C22A N6A C18A S1A . . . . 177.18(16) ?
    C19A N6A C18A S1A . . . . 0.2(2) ?
    C17A S1A C18A N6A . . . . -178.87(15) ?
    C17A S1A C18A S2A . . . . 0.69(16) ?
    C18A N6A C19A C20A . . . . -167.79(19) ?
    C22A N6A C19A C20A . . . . 15.0(2) ?
    N6A C19A C20A C21A . . . . -28.4(2) ?
    C19A C20A C21A C22A . . . . 31.4(3) ?
    C18A N6A C22A C21A . . . . -173.35(19) ?
    C19A N6A C22A C21A . . . . 4.0(2) ?
    C20A C21A C22A N6A . . . . -21.9(3) ?
loop_
    _geom_hbond_atom_site_label_D
    _geom_hbond_atom_site_label_H
    _geom_hbond_atom_site_label_A
    _geom_hbond_site_symmetry_A
    _geom_hbond_distance_DH
    _geom_hbond_distance_HA
    _geom_hbond_distance_DA
    _geom_hbond_angle_DHA
    C9A H9A O5B 2_666 0.93 2.48 3.307(2) 149
    C15A H15A O5B 2_666 0.93 2.50 3.319(3) 147
    C9B H9B O5A 2_666 0.93 2.46 3.288(3) 149
    C15B H15B O5A 2_666 0.93 2.50 3.319(3) 146
    C17B H17B O3B 2_667 0.97 2.47 3.432(3) 170
data_global
_journal_data_validation_number     ?
_journal_date_recd_electronic     2013-07-14
_journal_date_accepted     2013-07-27
_journal_name_full     'Acta Crystallographica, Section E'
_journal_year     2013
_journal_volume     69
_journal_issue      9
_journal_page_first     o1382
_journal_page_last     o1382
_journal_paper_category     QO
_journal_paper_doi     10.1107/S1600536813020965
_journal_coeditor_code     HB7109
_publ_contact_author_name     'H.C.Devarajegowda'
_publ_contact_author_address
;
Department of Physics
Yuvaraja's College (Constituent College)
University of Mysore Mysore
Karnataka
India
;
_publ_contact_author_email     'devarajegowda@yahoo.com'
_publ_contact_author_fax     '+91 0821 2419292'
_publ_contact_author_phone     '+91 0821 2518101'
_publ_section_title
;
2-Oxo-2-(2-oxo-2<i>H</i>-chromen-3-yl)ethyl pyrrolidine-1-carbodithioate
;
loop_
    _publ_author_name
    _publ_author_address
    'K. Mahesh Kumar'
;
Department of Chemistry
Karnatak University's Karnatak Science College
Dharwad, Karnataka 580 001, India
;
    'N. M. Mahabhaleshwaraiah'
;
Department of Chemistry
Karnatak University's Karnatak Science College
Dharwad, Karnataka 580 001, India
;
    'O. Kotresh'
;
Department of Chemistry
Karnatak University's Karnatak Science College
Dharwad, Karnataka 580 001, India
;
    'K. R. Roopashree'
;
Department of Physics
Yuvaraja's College (Constituent College)
University of Mysore, Mysore 570 005
Karnataka, India
;
    'H. C. Devarajegowda'
;
Department of Physics
Yuvaraja's College (Constituent College)
University of Mysore, Mysore 570 005
Karnataka, India
;
