# Supplementary material for: 2-Oxo-2-(2-oxo-2H-chromen-3-yl)ethyl pyrrolidine-1-carbodi­thio­ate
Source: Acta Crystallogr Sect E Struct Rep Online. 2013 Aug 3;69(Pt 9):o1382. doi: 10.1107/S1600536813020965 (PMC3884401; doi:10.1107/S1600536813020965)
Supplement: Supplementary file 2 [file e-69-o1382-Isup2.hkl]

#
# h,k,l, Fc-squared, Fo-squared, sigma(Fo-squared) and status flag
#
data_I
_shelx_title ' CHEM_MaheshK_J74_0m in P-1'
_shelx_refln_list_code          4
_shelx_F_calc_maximum      279.82
_exptl_crystal_F_000       696.00
_reflns_d_resolution_high  0.8409
 
loop_
 _symmetry_equiv_pos_as_xyz
 'x, y, z'
 '-x, -y, -z'
 
_cell_length_a     9.7158
_cell_length_b    12.5040
_cell_length_c    13.5925
_cell_angle_alpha 106.415
_cell_angle_beta  100.882
_cell_angle_gamma  94.854
 
_shelx_F_squared_multiplier     1.000
 
loop_
 _refln_index_h
 _refln_index_k
 _refln_index_l
 _refln_F_squared_calc
 _refln_F_squared_meas
 _refln_F_squared_sigma
 _refln_observed_status
   1   0   0       10.99        5.78      0.39 o
   2   0   0     1223.92     1130.80     10.29 o
   3   0   0      541.81      548.42      4.78 o
   4   0   0      903.83      857.08      7.68 o
   5   0   0      421.04      416.75      5.02 o
   6   0   0      381.90      355.70      4.11 o
   7   0   0      306.23      291.08      4.43 o
   8   0   0       10.07       10.55      1.37 o
   9   0   0       29.96       35.95      2.37 o
  10   0   0       11.27       11.43      1.85 o
  11   0   0        9.84       11.06      1.91 o
 -11   1   0       36.24       39.95      2.99 o
 -10   1   0       11.07        9.08      1.43 o
  -9   1   0       79.22       81.21      3.09 o
  -8   1   0       62.00       62.48      1.86 o
  -7   1   0      432.98      421.77      5.40 o
  -6   1   0      113.94      145.88      2.33 o
  -5   1   0       24.97       27.53      0.91 o
  -4   1   0     1032.99     1000.15      8.72 o
  -3   1   0        3.06        1.74      0.30 o
  -2   1   0      155.64      198.71      2.24 o
  -1   1   0       10.17       18.01      0.32 o
   0   1   0     1014.35      898.61     33.71 o
   1   1   0       12.33        0.00      1.72 o
   2   1   0    21558.17    20667.38    154.82 o
   3   1   0      518.04      504.34      4.51 o
   4   1   0       92.34       99.88      1.79 o
   5   1   0        2.24        2.80      0.37 o
   6   1   0     1241.62     1182.93     10.86 o
   7   1   0      100.93       91.53      2.16 o
   8   1   0       59.78       54.62      2.03 o
   9   1   0        2.69        3.65      1.50 o
  10   1   0       26.29       22.95      2.25 o
  11   1   0       19.18       19.59      2.31 o
 -11   2   0        0.53        0.00      1.04 o
 -10   2   0       23.04       19.11      2.03 o
  -9   2   0        8.46        7.86      1.27 o
  -8   2   0       65.85       57.98      1.82 o
  -7   2   0      236.47      246.10      3.74 o
  -6   2   0      124.78      139.72      2.25 o
  -5   2   0       79.53       61.72      2.14 o
  -4   2   0       11.45       32.23      1.22 o
  -3   2   0      986.17      946.00      8.35 o
  -2   2   0       67.24       78.07      2.72 o
  -1   2   0        0.00        3.09      0.30 o
   0   2   0     5340.66     5475.72     57.27 o
   1   2   0      505.62      519.12      6.19 o
   2   2   0    78296.48    60942.65    969.04 o
   3   2   0        3.01        3.25      0.36 o
   4   2   0       12.23       11.80      0.92 o
   5   2   0       66.76       70.56      1.53 o
   6   2   0      798.25      797.29      7.91 o
   7   2   0       19.31       17.18      1.06 o
   8   2   0      191.88      187.30      3.61 o
   9   2   0       10.18       16.63      2.23 o
  10   2   0        0.41        0.51      1.03 o
 -11   3   0      117.73      129.49      4.28 o
 -10   3   0       67.94       76.59      3.28 o
  -9   3   0        1.85        3.93      1.17 o
  -8   3   0        6.61        5.38      0.89 o
  -7   3   0      197.55      189.47      3.28 o
  -6   3   0       56.00       62.53      1.66 o
  -5   3   0       25.87       31.32      1.18 o
  -4   3   0      916.99      950.66      8.44 o
  -3   3   0       17.24       22.33      0.75 o
  -2   3   0      780.47      804.61      8.27 o
  -1   3   0      255.50      273.25      2.73 o
   0   3   0      948.23     1074.53     15.87 o
   1   3   0        4.00        3.02      0.46 o
   2   3   0    23747.51    23397.38    165.46 o
   3   3   0      354.06      366.36      3.40 o
   4   3   0     1457.85     1477.96     15.87 o
   5   3   0      204.21      198.27      4.08 o
   6   3   0       26.19       39.02      1.42 o
   7   3   0       81.12       81.32      1.98 o
   8   3   0        0.13        1.91      1.35 o
   9   3   0       36.27       43.04      2.83 o
  10   3   0        0.34        0.00      1.20 o
 -11   4   0        0.25        0.00      1.38 o
 -10   4   0       84.57       90.38      3.60 o
  -9   4   0      212.49      218.47      4.96 o
  -8   4   0       57.67       51.69      2.36 o
  -7   4   0       18.75       19.53      1.10 o
  -6   4   0       33.59       40.20      1.38 o
  -5   4   0      320.40      316.38      3.69 o
  -4   4   0       46.95       47.89      1.55 o
  -3   4   0     1413.51     1419.39     11.24 o
  -2   4   0      278.92      297.94      2.75 o
  -1   4   0       33.20       38.28      0.78 o
   0   4   0     1847.41     1918.13     14.65 o
   1   4   0        2.05        2.14      0.38 o
   2   4   0     1683.40     1657.66     12.39 o
   3   4   0      135.02      136.37      1.93 o
   4   4   0    12255.96    12404.93     90.85 o
   5   4   0       10.57       11.91      0.80 o
   6   4   0      212.99      237.13      3.21 o
   7   4   0       61.43       57.30      1.83 o
   8   4   0        0.00        0.00      0.81 o
   9   4   0       47.89       54.90      3.83 o
  10   4   0       14.99       13.10      2.67 o
 -11   5   0       25.48       34.94      3.11 o
 -10   5   0       36.74       40.62      4.29 o
  -9   5   0      130.80      131.23      4.01 o
  -8   5   0      324.16      317.00      5.90 o
  -7   5   0      347.93      341.33      4.74 o
  -6   5   0       47.40       39.99      1.47 o
  -5   5   0       19.94       16.00      0.88 o
  -4   5   0      290.52      291.12      3.46 o
  -3   5   0      387.32      418.82      3.65 o
  -2   5   0     2693.80     2651.82     20.18 o
  -1   5   0       81.60       88.77      1.35 o
   0   5   0        9.33        9.67      0.49 o
   1   5   0      115.79      107.87      1.71 o
   2   5   0     1780.87     1771.41     13.38 o
   3   5   0        0.02        0.00      0.87 o
   4   5   0     2093.95     2069.45     16.51 o
   5   5   0      175.14      185.28      2.73 o
   6   5   0      420.37      393.41      5.24 o
   7   5   0        1.12        1.60      0.79 o
   8   5   0       96.64      119.61      5.06 o
   9   5   0       42.25       47.48      3.83 o
 -10   6   0       26.81       25.59      2.65 o
  -9   6   0       99.08       96.50      3.32 o
  -8   6   0       10.43       11.50      1.46 o
  -7   6   0     1032.66      969.91     11.81 o
  -6   6   0      145.48      136.73      2.63 o
  -5   6   0        3.11        6.43      0.64 o
  -4   6   0       26.86       37.28      1.11 o
  -3   6   0     1337.64     1369.60     11.23 o
  -2   6   0      486.60      501.49      4.73 o
  -1   6   0      562.38      564.18      5.51 o
   0   6   0      307.86      340.85      3.78 o
   1   6   0       34.85       32.41      1.66 o
   2   6   0     1058.36     1102.88      9.99 o
   3   6   0       95.64       83.78      1.90 o
   4   6   0       57.41       43.15      1.48 o
   5   6   0       27.55       32.40      1.49 o
   6   6   0     1220.96     1124.26     13.93 o
   7   6   0       23.53       20.05      1.61 o
   8   6   0       84.01       95.49      4.81 o
   9   6   0        1.05        0.00      1.20 o
 -10   7   0       55.51       65.03      3.73 o
  -9   7   0      231.41      234.84      5.30 o
  -8   7   0       19.39       17.87      1.65 o
  -7   7   0      546.56      534.92     13.03 o
  -6   7   0      131.72      116.07      2.35 o
  -5   7   0      480.31      472.77      5.01 o
  -4   7   0        0.21        0.49      0.36 o
  -3   7   0        4.26        5.69      0.56 o
  -2   7   0     1103.01     1091.23      9.79 o
  -1   7   0      245.85      254.55      2.83 o
   0   7   0      473.58      477.53      5.03 o
   1   7   0       20.45       14.76      1.08 o
   2   7   0        1.68        3.27      0.55 o
   3   7   0        1.61        3.95      0.78 o
   4   7   0      324.21      323.49      5.01 o
   5   7   0        5.50        5.88      1.32 o
   6   7   0      155.01      140.18      3.63 o
   7   7   0       82.84       91.30      5.50 o
   8   7   0       71.03       54.50      6.69 o
 -10   8   0       11.76       13.35      2.99 o
  -9   8   0      325.18      340.58      7.14 o
  -8   8   0       27.53       26.80      2.07 o
  -7   8   0        6.65        4.25      1.13 o
  -6   8   0       68.90       67.02      2.71 o
  -5   8   0      652.24      635.17      6.74 o
  -4   8   0       82.73       84.65      1.68 o
  -3   8   0        0.52        0.74      0.37 o
  -2   8   0       53.53       60.88      1.48 o
  -1   8   0        3.80        3.53      0.53 o
   0   8   0        7.83        6.94      0.64 o
   1   8   0       44.91       39.33      1.27 o
   2   8   0        0.14        0.00      0.44 o
   3   8   0       22.36       20.60      1.17 o
   4   8   0       97.63       82.88      2.40 o
   5   8   0       16.62       15.05      1.29 o
   6   8   0       34.81       31.09      1.96 o
   7   8   0        1.85        5.60      1.99 o
   8   8   0      136.05      132.80      4.78 o
  -9   9   0       25.16       17.20      1.80 o
  -8   9   0        0.01        0.00      1.13 o
  -7   9   0        0.58        0.00      0.91 o
  -6   9   0       38.69       31.37      2.03 o
  -5   9   0     1600.10     1625.68     21.84 o
  -4   9   0        1.00        0.90      0.60 o
  -3   9   0      257.50      253.19      3.53 o
  -2   9   0       20.99       24.24      1.17 o
  -1   9   0      583.22      587.19      6.26 o
   0   9   0       58.63       63.20      1.80 o
   1   9   0      386.34      398.46      5.13 o
   2   9   0       10.93        9.66      1.25 o
   3   9   0        8.29        5.46      0.99 o
   4   9   0        0.01        0.00      0.79 o
   5   9   0        0.07        0.00      0.79 o
   6   9   0        0.00        0.12      0.91 o
   7   9   0        0.55        0.00      1.13 o
  -9  10   0       34.16       46.27      3.96 o
  -8  10   0        2.26        3.19      1.22 o
  -7  10   0       35.15       40.20      2.50 o
  -6  10   0       61.19       59.90      2.67 o
  -5  10   0        6.87        8.94      1.19 o
  -4  10   0       14.91       15.38      1.00 o
  -3  10   0      389.05      391.30      5.31 o
  -2  10   0       16.70       15.46      1.24 o
  -1  10   0      175.88      180.14      3.16 o
   0  10   0      170.71      162.02      3.02 o
   1  10   0        8.47       10.75      1.02 o
   2  10   0        2.29        2.03      0.75 o
   3  10   0        2.70        1.81      0.81 o
   4  10   0        3.38        3.09      0.96 o
   5  10   0       13.96       20.31      2.41 o
   6  10   0        4.61        7.80      1.58 o
  -8  11   0        7.53        5.92      1.39 o
  -7  11   0       45.45       49.36      2.85 o
  -6  11   0       41.28       40.38      3.18 o
  -5  11   0        8.66        9.11      1.29 o
  -4  11   0        8.58        6.35      1.15 o
  -3  11   0     1244.67     1247.54     14.78 o
  -2  11   0       48.56       50.96      1.80 o
  -1  11   0        3.23        4.19      0.86 o
   0  11   0      122.88      122.91      3.42 o
   1  11   0      170.25      169.42      4.65 o
   2  11   0        0.61        1.43      0.78 o
   3  11   0      146.45      152.66      3.80 o
   4  11   0        0.79        0.56      0.90 o
   5  11   0        0.06        0.00      3.01 o
  -7  12   0      189.49      200.61      5.36 o
  -6  12   0       18.17       14.39      2.12 o
  -5  12   0       91.26       92.04      3.57 o
  -4  12   0        0.79        0.00      0.87 o
  -3  12   0        7.18       11.46      1.67 o
  -2  12   0        0.28        1.20      1.01 o
  -1  12   0      178.29      188.92      5.59 o
   0  12   0       71.43       86.26      3.19 o
   1  12   0       24.93       28.70      2.30 o
   2  12   0       15.73       15.77      1.75 o
   3  12   0        6.74        5.53      1.53 o
   4  12   0        4.22        5.01      2.36 o
  -6  13   0        7.02        9.13      1.68 o
  -5  13   0        2.27        1.03      1.22 o
  -4  13   0        0.01        0.00      0.91 o
  -3  13   0        3.57        2.06      1.22 o
  -2  13   0        1.30        0.00      1.21 o
  -1  13   0      355.97      366.77     16.17 o
   0  13   0       41.83       42.21      2.63 o
   1  13   0        0.34        0.00      1.22 o
   2  13   0        4.30        3.83      1.53 o
   3  13   0       30.29       29.48      3.78 o
  -3  14   0       43.27       51.53      2.91 o
  -2  14   0        6.60        8.38      1.85 o
  -1  14   0        2.45        0.10      1.45 o
   0  14   0        1.33        0.07      1.72 o
  -1 -14   1       61.41       55.79      4.95 o
   0 -14   1        6.39        7.72      3.34 o
   1 -14   1        0.03        0.00      1.45 o
   2 -14   1       12.25       11.15      2.03 o
   3 -14   1        0.28        1.34      1.27 o
   4 -14   1       76.81       77.61      3.44 o
  -3 -13   1        0.02        0.33      1.89 o
  -2 -13   1        0.11        0.00      2.01 o
  -1 -13   1        6.40        5.83      1.09 o
   0 -13   1       19.61       23.47      1.92 o
   1 -13   1       75.38       83.24      2.74 o
   2 -13   1       78.22       78.46      3.26 o
   3 -13   1        3.85        5.18      1.83 o
   4 -13   1       41.17       46.38      2.79 o
   5 -13   1        7.91       11.46      1.95 o
   6 -13   1       78.70       91.25      6.66 o
  -5 -12   1        1.94        1.75      1.58 o
  -4 -12   1        8.60        5.38      2.69 o
  -3 -12   1        0.45        2.07      1.38 o
  -2 -12   1       69.63       74.46      2.47 o
  -1 -12   1       50.41       53.49      2.54 o
   0 -12   1      117.55      117.01      2.84 o
   1 -12   1        0.03        0.74      1.16 o
   2 -12   1        6.42        3.53      1.25 o
   3 -12   1        7.67        6.20      1.07 o
   4 -12   1        7.73        6.23      1.02 o
   5 -12   1        6.85        4.41      1.19 o
   6 -12   1       63.86       61.42      3.03 o
   7 -12   1       29.59       28.30      2.37 o
  -6 -11   1       16.90       18.25      2.35 o
  -5 -11   1        1.37        0.00      1.38 o
  -4 -11   1       24.49       28.08      2.35 o
  -3 -11   1        6.69       10.19      1.33 o
  -2 -11   1       76.02       76.26      2.54 o
  -1 -11   1       89.47       89.04      2.32 o
   0 -11   1       23.45       22.85      1.69 o
   1 -11   1      365.34      390.57      5.41 o
   2 -11   1       20.38       23.03      1.49 o
   3 -11   1       56.27       57.84      2.03 o
   4 -11   1       67.18       68.40      2.17 o
   5 -11   1       14.26       13.67      1.14 o
   6 -11   1      303.64      312.50      6.26 o
   7 -11   1       37.83       32.26      2.25 o
   8 -11   1        6.23        8.06      1.56 o
  -7 -10   1        0.26        1.96      1.74 o
  -6 -10   1       28.67       24.46      2.35 o
  -5 -10   1        3.41        3.68      1.38 o
  -4 -10   1        0.14        0.89      0.85 o
  -3 -10   1      143.94      149.67      4.82 o
  -2 -10   1       36.15       38.42      2.94 o
  -1 -10   1       39.60       39.63      1.66 o
   0 -10   1       98.25       92.69      2.23 o
   1 -10   1      305.21      300.32      3.97 o
   2 -10   1      572.44      592.71      6.50 o
   3 -10   1       44.58       51.10      1.91 o
   4 -10   1       55.18       52.87      2.18 o
   5 -10   1       44.58       42.26      1.66 o
   6 -10   1      159.17      165.94      3.61 o
   7 -10   1       57.09       54.78      2.85 o
   8 -10   1        0.23        0.75      0.96 o
   9 -10   1        1.55        0.19      1.04 o
  -7  -9   1       66.59       75.93      4.03 o
  -6  -9   1        2.94        1.67      1.50 o
  -5  -9   1        5.21        8.02      1.11 o
  -4  -9   1       23.31       23.69      1.70 o
  -3  -9   1      139.36      150.85      2.91 o
  -2  -9   1      109.92      112.36      3.09 o
  -1  -9   1        1.67        4.22      1.13 o
   0  -9   1      183.85      170.74      2.74 o
   1  -9   1       74.93       83.43      2.55 o
   2  -9   1      264.56      257.91      3.50 o
   3  -9   1      280.87      283.71      3.76 o
   4  -9   1       13.13       10.27      1.77 o
   5  -9   1        5.74        5.42      0.88 o
   6  -9   1        2.72        4.41      0.87 o
   7  -9   1      107.74      109.11      2.95 o
   8  -9   1      397.99      405.21     10.11 o
   9  -9   1        3.53        3.06      1.27 o
  -8  -8   1        9.57       12.12      4.35 o
  -7  -8   1        1.83        5.48      1.38 o
  -6  -8   1        7.98        9.59      1.63 o
  -5  -8   1       67.71       65.39      3.73 o
  -4  -8   1       98.24       95.65      2.32 o
  -3  -8   1        0.03        0.15      0.44 o
  -2  -8   1       13.39       14.50      0.97 o
  -1  -8   1      282.82      263.44      3.44 o
   0  -8   1       32.98       30.67      1.20 o
   1  -8   1      428.67      461.22      4.73 o
   2  -8   1      114.31      120.36      2.02 o
   3  -8   1       61.31       51.20      1.45 o
   4  -8   1     1264.32     1280.84     11.60 o
   5  -8   1       52.16       52.73      2.31 o
   6  -8   1      238.33      251.41      4.16 o
   7  -8   1       10.42       10.07      1.35 o
   8  -8   1      166.04      170.46      5.79 o
   9  -8   1        9.60       11.11      1.62 o
  10  -8   1       10.49        8.60      1.62 o
  -9  -7   1       17.19       23.08      2.83 o
  -8  -7   1       10.96       16.60      3.01 o
  -7  -7   1       68.78       56.19      3.23 o
  -6  -7   1      182.37      168.07      4.05 o
  -5  -7   1      687.47      702.19      8.10 o
  -4  -7   1       42.85       37.95      1.38 o
  -3  -7   1       69.19       71.00      1.43 o
  -2  -7   1       18.21       12.13      0.89 o
  -1  -7   1      186.68      170.41      2.48 o
   0  -7   1       58.78       57.85      1.23 o
   1  -7   1      133.85      137.47      2.07 o
   2  -7   1       28.26       21.80      0.89 o
   3  -7   1      511.85      555.27      5.68 o
   4  -7   1      191.81      188.28      2.65 o
   5  -7   1      192.06      211.54      3.14 o
   6  -7   1        3.87        4.77      0.92 o
   7  -7   1        9.05        7.71      1.11 o
   8  -7   1       15.56       10.49      1.65 o
   9  -7   1        0.65        0.17      1.09 o
  10  -7   1       28.05       34.77      2.83 o
  -9  -6   1       34.79       43.70      3.83 o
  -8  -6   1        7.99        5.05      3.34 o
  -7  -6   1        0.59        0.19      2.32 o
  -6  -6   1       10.82       13.49      1.21 o
  -5  -6   1        9.03        9.77      0.93 o
  -4  -6   1      238.32      227.66      3.44 o
  -3  -6   1      123.00      137.24      1.88 o
  -2  -6   1      471.11      429.43      5.67 o
  -1  -6   1     1732.19     1854.79     15.64 o
   0  -6   1        0.06        0.00      0.35 o
   1  -6   1      941.51      993.59      8.76 o
   2  -6   1       19.58       18.88      0.78 o
   3  -6   1      170.29      187.25      2.66 o
   4  -6   1     1163.42     1167.98      9.81 o
   5  -6   1       43.49       55.17      1.48 o
   6  -6   1      517.26      530.60      6.42 o
   7  -6   1        5.55        8.12      1.14 o
   8  -6   1        2.90        2.59      1.14 o
   9  -6   1       70.09       69.67      3.33 o
  10  -6   1        2.70        2.55      1.45 o
 -10  -5   1        2.05        0.75      1.72 o
  -9  -5   1        0.43        0.84      1.72 o
  -8  -5   1       75.56       63.96      3.83 o
  -7  -5   1        0.84        1.72      1.17 o
  -6  -5   1       20.52       19.17      1.07 o
  -5  -5   1      223.11      183.44      2.64 o
  -4  -5   1      401.74      413.65      5.24 o
  -3  -5   1     1441.96     1514.30     12.14 o
  -2  -5   1      239.72      240.30      2.77 o
  -1  -5   1     4099.06     3955.57     31.73 o
   0  -5   1      377.51      400.44      3.76 o
   1  -5   1      726.92      748.45      6.67 o
   2  -5   1      140.09      137.56      2.29 o
   3  -5   1      465.15      485.51      4.87 o
   4  -5   1      753.21      714.55      7.00 o
   5  -5   1      862.16      837.82      8.03 o
   6  -5   1        7.77        7.40      0.67 o
   7  -5   1       64.50       59.37      1.84 o
   8  -5   1      326.88      332.80      6.51 o
   9  -5   1       76.93       73.71      2.71 o
  10  -5   1       73.36       67.99      4.52 o
 -10  -4   1        3.40        2.67      1.72 o
  -9  -4   1       20.57       26.88      2.83 o
  -8  -4   1       95.70      100.99      4.66 o
  -7  -4   1        2.29        0.63      0.50 o
  -6  -4   1      163.36      143.68      3.58 o
  -5  -4   1       31.46       32.38      1.15 o
  -4  -4   1       82.86       68.97      1.90 o
  -3  -4   1      200.28      165.36      2.66 o
  -2  -4   1      790.99      799.46      6.33 o
  -1  -4   1      953.87      868.87      6.78 o
   0  -4   1     1303.26     1234.69     10.13 o
   1  -4   1     8127.80     8044.80     73.56 o
   2  -4   1      156.54      136.20      1.90 o
   3  -4   1       17.22       14.45      0.62 o
   4  -4   1     2001.37     1957.03     16.41 o
   5  -4   1     1481.23     1454.04     12.77 o
   6  -4   1      754.86      721.31      7.24 o
   7  -4   1       93.95       91.06      2.44 o
   8  -4   1       43.81       36.31      1.78 o
   9  -4   1       67.61       66.01      2.39 o
  10  -4   1       26.28       27.31      2.50 o
  11  -4   1        0.02        0.00      1.13 o
 -10  -3   1        3.82        6.10      1.72 o
  -9  -3   1        0.25        2.01      1.20 o
  -8  -3   1      199.44      194.17      4.37 o
  -7  -3   1      279.02      280.26      4.87 o
  -6  -3   1      586.37      554.24      6.51 o
  -5  -3   1        2.91        2.13      0.98 o
  -4  -3   1      351.84      340.36      3.77 o
  -3  -3   1     1462.02     1461.68     11.73 o
  -2  -3   1      374.46      356.10      4.80 o
  -1  -3   1       99.51      131.62      1.48 o
   0  -3   1       17.47       21.45      0.60 o
   1  -3   1    10000.74     9446.60     86.88 o
   2  -3   1      951.89     1010.82      8.82 o
   3  -3   1      731.36      738.17      6.26 o
   4  -3   1      529.70      515.72      5.12 o
   5  -3   1      917.07      982.19      9.07 o
   6  -3   1      258.88      261.86      3.45 o
   7  -3   1       64.05       56.33      1.76 o
   8  -3   1      111.20      107.96      2.64 o
   9  -3   1        1.52        1.83      0.90 o
  10  -3   1       72.93       83.60      3.44 o
  11  -3   1        3.80        9.96      2.23 o
 -11  -2   1        5.71        9.36      4.01 o
 -10  -2   1        0.01        1.34      1.09 o
  -9  -2   1        4.95        4.15      1.13 o
  -8  -2   1      361.51      377.14      6.56 o
  -7  -2   1      462.32      464.62      6.53 o
  -6  -2   1      217.47      210.98      3.49 o
  -5  -2   1       18.55       22.09      0.90 o
  -4  -2   1        1.07        2.40      0.39 o
  -3  -2   1      707.75      709.17      6.07 o
  -2  -2   1     1970.61     1884.64     28.68 o
  -1  -2   1      925.09      928.59      8.57 o
   0  -2   1       95.06       84.70      1.54 o
   1  -2   1      183.57      201.78      2.04 o
   2  -2   1      257.89      294.87      3.04 o
   3  -2   1     3632.95     3606.13     27.32 o
   4  -2   1      180.08      184.46      2.37 o
   5  -2   1       89.15      112.32      2.22 o
   6  -2   1      287.84      290.97      3.66 o
   7  -2   1      265.29      265.91      3.94 o
   8  -2   1      304.68      278.39      4.28 o
   9  -2   1       49.81       45.69      1.97 o
  10  -2   1        0.00        0.00      1.06 o
  11  -2   1       17.77       21.01      2.59 o
 -11  -1   1       14.27       18.49      2.25 o
 -10  -1   1       10.21       15.86      1.91 o
  -9  -1   1       88.22       79.93      3.18 o
  -8  -1   1       22.21       24.98      1.73 o
  -7  -1   1       78.36       73.62      1.84 o
  -6  -1   1      296.74      252.26      3.67 o
  -5  -1   1       80.29       80.75      2.85 o
  -4  -1   1      475.70      506.87      6.30 o
  -3  -1   1       29.75       31.17      0.88 o
  -2  -1   1       14.96       15.08      0.56 o
  -1  -1   1     3520.66     3667.00     35.75 o
   1  -1   1     5993.26     5769.85     64.04 o
   2  -1   1      104.95      106.39      1.43 o
   3  -1   1     2803.22     2775.82     21.20 o
   4  -1   1     1039.65     1042.77      9.20 o
   5  -1   1       66.11       58.42      1.35 o
   6  -1   1       67.75       69.93      1.61 o
   7  -1   1       14.93       18.83      1.08 o
   8  -1   1       63.90       67.37      2.24 o
   9  -1   1        3.24        3.23      0.99 o
  10  -1   1        5.66        5.80      1.45 o
  11  -1   1        0.00        0.00      1.13 o
 -11   0   1        6.92        5.54      1.58 o
 -10   0   1        2.37        4.01      1.22 o
  -9   0   1       37.99       42.36      3.09 o
  -8   0   1       10.58        9.56      1.11 o
  -7   0   1        0.60        0.18      0.62 o
  -6   0   1       37.97       38.07      1.38 o
  -5   0   1      117.19      126.42      2.34 o
  -4   0   1      118.50      108.86      2.07 o
  -3   0   1       14.37        8.78      0.71 o
  -2   0   1      167.45      161.27      1.66 o
  -1   0   1     1429.93     1397.45     36.80 o
   1   0   1     8020.58     7906.54     76.61 o
   2   0   1      141.61      140.73      1.70 o
   3   0   1     1215.28     1229.26      9.86 o
   4   0   1       39.76       43.62      1.12 o
   5   0   1      858.94      838.42     10.41 o
   6   0   1      170.24      166.70      2.65 o
   7   0   1      556.15      588.35      6.93 o
   8   0   1        8.91        4.84      0.75 o
   9   0   1       80.77       90.01      2.92 o
  10   0   1        1.36        2.01      1.31 o
  11   0   1        9.27       10.75      1.95 o
 -11   1   1        5.58        6.87      1.68 o
 -10   1   1       23.29       19.69      2.70 o
  -9   1   1       90.69      102.43      3.26 o
  -8   1   1       29.93       26.74      1.72 o
  -7   1   1      830.89      828.82     13.06 o
  -6   1   1     1394.75     1470.82     13.99 o
  -5   1   1       33.83       34.22      1.23 o
  -4   1   1      245.16      248.54      5.70 o
  -3   1   1      171.90      172.55      2.06 o
  -2   1   1      607.08      579.34      4.95 o
  -1   1   1      884.24     1073.54     10.83 o
   0   1   1      217.15      230.79      3.20 o
   1   1   1     4438.96     4544.92     50.37 o
   2   1   1      904.48      867.63      6.96 o
   3   1   1     4961.57     4940.72     37.10 o
   4   1   1       15.71       15.57      1.34 o
   5   1   1      768.86      765.73      7.39 o
   6   1   1      153.58      147.71      2.47 o
   7   1   1      661.37      681.92      7.26 o
   8   1   1       33.33       35.63      1.72 o
   9   1   1        5.20        3.89      0.96 o
  10   1   1       10.73        9.01      1.58 o
 -11   2   1        9.19       10.33      1.75 o
 -10   2   1      139.07      126.96      3.94 o
  -9   2   1       28.97       26.41      2.10 o
  -8   2   1       10.76       11.88      2.36 o
  -7   2   1        0.48        0.37      0.70 o
  -6   2   1     1572.14     1556.18     14.77 o
  -5   2   1      246.79      243.36      3.56 o
  -4   2   1       71.84       63.28      2.21 o
  -3   2   1       51.67       57.74      1.57 o
  -2   2   1      220.52      238.53      2.25 o
  -1   2   1      207.22      269.73      2.51 o
   0   2   1      363.30      378.43      8.76 o
   1   2   1     2551.30     2788.35     24.53 o
   2   2   1      689.16      748.55      5.87 o
   3   2   1     1499.09     1477.72     11.87 o
   4   2   1        0.27        0.00      0.29 o
   5   2   1      505.15      484.39      5.18 o
   6   2   1      442.86      439.68      5.06 o
   7   2   1       45.05       51.35      1.71 o
   8   2   1        9.65        6.72      1.25 o
   9   2   1       46.53       56.46      2.35 o
  10   2   1        5.91        6.91      1.58 o
 -11   3   1        0.49        0.05      1.33 o
 -10   3   1      324.97      353.97      7.05 o
  -9   3   1        0.78        0.08      1.16 o
  -8   3   1       43.14       46.10      2.04 o
  -7   3   1        1.64        0.84      0.48 o
  -6   3   1      584.19      535.29      6.13 o
  -5   3   1     1594.12     1556.68     13.35 o
  -4   3   1     1750.34     1824.22     14.42 o
  -3   3   1        7.12        9.46      0.43 o
  -2   3   1      114.02      114.68      1.99 o
  -1   3   1     3462.45     3481.38     27.61 o
   0   3   1      261.84      278.65      2.83 o
   1   3   1     2612.19     2654.95     20.21 o
   2   3   1     1411.17     1468.89     10.93 o
   3   3   1      163.49      131.74      1.86 o
   4   3   1      980.69      910.62      9.24 o
   5   3   1     1659.47     1666.60     14.55 o
   6   3   1      193.96      185.88      3.15 o
   7   3   1       32.53       31.11      1.69 o
   8   3   1        7.36        7.71      1.17 o
   9   3   1       19.28       20.64      1.62 o
  10   3   1        5.08        5.52      1.72 o
 -11   4   1       26.84       30.73      2.70 o
 -10   4   1       13.78       15.68      2.12 o
  -9   4   1        4.80        3.96      1.27 o
  -8   4   1      301.87      287.83      6.38 o
  -7   4   1       28.15       31.80      1.30 o
  -6   4   1       79.02       74.35      1.85 o
  -5   4   1       25.31       36.86      0.94 o
  -4   4   1     1032.63     1049.87     15.44 o
  -3   4   1     1153.56     1171.22      9.63 o
  -2   4   1       66.07       68.01      1.11 o
  -1   4   1       33.96       29.88      0.70 o
   0   4   1       27.49       24.58      0.63 o
   1   4   1       67.98       60.93      1.07 o
   2   4   1      100.97      106.69      1.52 o
   3   4   1      112.65      120.28      1.80 o
   4   4   1      134.59      144.46      2.17 o
   5   4   1      480.47      456.26      5.48 o
   6   4   1        3.06        1.77      0.69 o
   7   4   1       17.33       19.50      1.28 o
   8   4   1        3.65        1.23      0.81 o
   9   4   1        3.92        8.46      2.62 o
  10   4   1        0.05        2.67      3.34 o
 -11   5   1        0.19        0.00      1.60 o
 -10   5   1        6.91        7.66      1.74 o
  -9   5   1        3.84        2.41      1.14 o
  -8   5   1      298.47      287.51      4.71 o
  -7   5   1       30.97       28.81      2.44 o
  -6   5   1       14.95       13.41      0.79 o
  -5   5   1      170.01      175.26      2.87 o
  -4   5   1        9.58       23.92      0.89 o
  -3   5   1      481.79      489.75      4.71 o
  -2   5   1      717.11      685.86      6.45 o
  -1   5   1       51.05       62.45      1.01 o
   0   5   1      648.23      667.79     13.78 o
   1   5   1      267.39      270.69      2.90 o
   2   5   1      579.58      620.44      5.69 o
   3   5   1      189.40      206.88      2.99 o
   4   5   1      687.67      704.17      6.55 o
   5   5   1       83.34       80.53      2.11 o
   6   5   1      150.07      135.73      2.80 o
   7   5   1       65.83       77.82      2.38 o
   8   5   1        1.35        3.14      1.31 o
   9   5   1       31.75       41.45      3.34 o
 -10   6   1       10.33        8.43      1.77 o
  -9   6   1       10.77       11.40      1.55 o
  -8   6   1       53.22       61.18      2.24 o
  -7   6   1       11.07       10.03      1.09 o
  -6   6   1      288.63      270.00      3.64 o
  -5   6   1       92.70      101.80      1.85 o
  -4   6   1      428.25      370.36      3.77 o
  -3   6   1        0.21        0.39      0.30 o
  -2   6   1     1327.83     1316.09     11.57 o
  -1   6   1      900.95      950.45      7.61 o
   0   6   1     1263.55     1297.66     19.10 o
   1   6   1      631.77      624.77      6.22 o
   2   6   1       21.76       21.19      0.90 o
   3   6   1      137.20      142.92      2.28 o
   4   6   1        5.89       10.32      0.89 o
   5   6   1        0.32        1.68      0.71 o
   6   6   1       14.13       13.90      1.23 o
   7   6   1        0.74        1.45      1.45 o
   8   6   1       60.53       62.84      2.75 o
   9   6   1        1.43        0.00      2.67 o
 -10   7   1       22.45       21.61      2.35 o
  -9   7   1       17.02       17.42      1.90 o
  -8   7   1      532.66      537.73      7.96 o
  -7   7   1        9.05        5.52      1.15 o
  -6   7   1      180.45      160.10      3.98 o
  -5   7   1       16.87       15.22      0.93 o
  -4   7   1      548.32      521.43      5.24 o
  -3   7   1      119.67      115.30      1.66 o
  -2   7   1      139.81      149.86      2.42 o
  -1   7   1       85.98       90.35      1.47 o
   0   7   1       46.11       40.19      1.37 o
   1   7   1      986.38     1024.20      9.50 o
   2   7   1       95.75       90.14      1.80 o
   3   7   1       29.71       32.90      1.42 o
   4   7   1      217.53      215.94      3.47 o
   5   7   1       77.65       78.57      2.43 o
   6   7   1      155.08      144.34      3.37 o
   7   7   1       21.27       29.41      1.96 o
   8   7   1        3.36        4.20      1.58 o
 -10   8   1        0.13        1.49      2.09 o
  -9   8   1        0.03        0.71      0.96 o
  -8   8   1      163.15      165.83      4.28 o
  -7   8   1        2.08        0.94      0.87 o
  -6   8   1       88.83       98.19      4.67 o
  -5   8   1       17.46       12.79      1.12 o
  -4   8   1       16.51       17.07      1.27 o
  -3   8   1      154.81      167.02      2.35 o
  -2   8   1      455.53      412.54      5.29 o
  -1   8   1       45.92       43.86      2.53 o
   0   8   1      503.15      487.60      5.72 o
   1   8   1       13.80       17.42      1.05 o
   2   8   1      295.53      288.75      4.52 o
   3   8   1      111.52      106.20      3.31 o
   4   8   1       33.10       31.20      1.87 o
   5   8   1       16.34       10.18      1.22 o
   6   8   1        0.01        0.00      0.85 o
   7   8   1        6.47       12.90      3.04 o
   8   8   1       29.68       15.05      3.05 o
  -9   9   1        0.01        1.19      2.12 o
  -8   9   1       14.99       11.59      1.62 o
  -7   9   1       18.35       15.17      1.75 o
  -6   9   1      455.17      441.34      7.61 o
  -5   9   1        8.29        7.23      1.20 o
  -4   9   1      171.51      161.11      3.19 o
  -3   9   1       22.42       26.26      1.02 o
  -2   9   1      355.06      355.25      4.36 o
  -1   9   1       65.95       68.93      2.67 o
   0   9   1       52.04       42.77      3.54 o
   1   9   1      170.31      176.03      3.04 o
   2   9   1        0.31        0.78      0.73 o
   3   9   1      102.85      101.07      3.00 o
   4   9   1       15.08       19.06      1.57 o
   5   9   1       16.30       19.29      1.61 o
   6   9   1       36.54       41.34      2.99 o
   7   9   1       30.32       36.93      2.92 o
  -9  10   1        0.74        0.48      2.88 o
  -8  10   1       14.22       14.02      1.75 o
  -7  10   1        0.29        0.00      0.88 o
  -6  10   1       54.85       54.75      2.85 o
  -5  10   1       76.67       80.24      2.91 o
  -4  10   1       50.61       53.16      2.39 o
  -3  10   1       89.01       88.62      2.40 o
  -2  10   1        6.55        3.66      0.93 o
  -1  10   1       13.59       15.21      1.12 o
   0  10   1       65.45       62.73      2.33 o
   1  10   1       10.75       14.87      1.56 o
   2  10   1      191.33      202.31      4.76 o
   3  10   1       42.18       35.13      2.42 o
   4  10   1       47.85       54.89      4.90 o
   5  10   1       14.56       12.57      1.85 o
   6  10   1        3.38        6.91      1.53 o
  -8  11   1       14.20       14.79      2.32 o
  -7  11   1        1.62        1.62      1.16 o
  -6  11   1       36.31       42.21      4.25 o
  -5  11   1        2.11        0.50      1.00 o
  -4  11   1      157.30      164.95      4.73 o
  -3  11   1      139.47      145.11      3.24 o
  -2  11   1      309.81      316.58      5.51 o
  -1  11   1       10.37        7.37      1.19 o
   0  11   1       32.93       33.76      2.22 o
   1  11   1        0.00        1.57      0.91 o
   2  11   1        0.01        0.00      0.96 o
   3  11   1        7.82        4.47      1.45 o
   4  11   1        6.84        8.32      1.96 o
   5  11   1        5.65        4.25      1.53 o
  -7  12   1        4.74        3.57      1.93 o
  -6  12   1       50.68       53.59      2.98 o
  -5  12   1        0.11        0.00      0.91 o
  -4  12   1       32.78       43.11      2.41 o
  -3  12   1       27.01       28.71      1.92 o
  -2  12   1        9.96        9.50      1.31 o
  -1  12   1       14.76       13.73      1.68 o
   0  12   1       16.53       12.74      1.68 o
   1  12   1        5.16        4.80      1.29 o
   2  12   1        9.87        9.35      1.56 o
   3  12   1        0.48        0.00      1.03 o
   4  12   1       47.04       46.32      4.77 o
  -5  13   1        6.35        4.40      1.30 o
  -4  13   1        2.45        1.16      1.17 o
  -3  13   1       14.47       12.02      1.68 o
  -2  13   1        7.45        7.74      1.95 o
  -1  13   1        0.92        1.81      1.27 o
   0  13   1      191.71      198.66      6.98 o
   1  13   1        0.01        0.00      1.01 o
   2  13   1       10.88        9.24      1.77 o
  -2 -14   2        6.96        8.39      2.23 o
  -1 -14   2      200.11      210.35      7.05 o
   0 -14   2       55.79       51.69      3.15 o
   1 -14   2       80.44       85.79      5.02 o
   2 -14   2        1.08        1.99      1.27 o
   3 -14   2       22.50       29.16      2.94 o
   4 -14   2       16.39       14.27      2.16 o
  -4 -13   2        0.10        0.26      1.45 o
  -3 -13   2        0.23        0.00      1.42 o
  -2 -13   2       19.48       24.07      2.72 o
  -1 -13   2       87.43       86.44      3.73 o
   0 -13   2       37.85       31.55      2.24 o
   1 -13   2      110.82      107.36      3.60 o
   2 -13   2        8.36        9.75      1.23 o
   3 -13   2       75.64       88.44      2.74 o
   4 -13   2        2.00        2.20      1.04 o
   5 -13   2        5.93        6.69      1.77 o
   6 -13   2       19.25       17.10      2.90 o
  -5 -12   2       79.91       75.40      3.81 o
  -4 -12   2        8.38        6.69      1.53 o
  -3 -12   2       68.29       71.85      4.33 o
  -2 -12   2       33.20       34.68      2.75 o
  -1 -12   2      126.40      135.35      3.49 o
   0 -12   2      213.26      224.47      4.26 o
   1 -12   2      515.40      513.32      7.90 o
   2 -12   2       75.89       80.28      2.47 o
   3 -12   2      185.64      185.55      3.83 o
   4 -12   2       13.91       13.71      1.39 o
   5 -12   2      250.05      254.11      4.14 o
   6 -12   2        7.60        7.84      1.23 o
   7 -12   2        0.03        0.00      1.38 o
  -6 -11   2        0.12        0.00      2.18 o
  -5 -11   2        0.44        0.00      1.14 o
  -4 -11   2       77.38       83.92      3.54 o
  -3 -11   2        4.37        2.67      1.42 o
  -2 -11   2       20.35       18.72      1.34 o
  -1 -11   2        9.00        8.59      0.97 o
   0 -11   2      233.81      230.83      3.78 o
   1 -11   2      397.63      418.96      6.13 o
   2 -11   2      545.92      565.63      7.60 o
   3 -11   2      264.36      291.80      4.78 o
   4 -11   2        1.24        1.39      0.76 o
   5 -11   2      418.28      415.72      5.27 o
   6 -11   2       27.67       33.28      2.02 o
   7 -11   2       17.41       15.69      1.97 o
   8 -11   2       18.01       17.25      2.55 o
  -7 -10   2        0.10        0.85      1.45 o
  -6 -10   2       24.84       27.30      3.28 o
  -5 -10   2       14.62       16.77      2.06 o
  -4 -10   2       10.00       10.51      1.77 o
  -3 -10   2      273.17      285.36      6.38 o
  -2 -10   2        3.64        4.69      0.95 o
  -1 -10   2      314.67      327.34      4.63 o
   0 -10   2        2.09        1.65      0.74 o
   1 -10   2      431.67      452.49      5.69 o
   2 -10   2      187.10      198.68      4.57 o
   3 -10   2     1718.90     1781.61     17.02 o
   4 -10   2      286.87      287.47      4.30 o
   5 -10   2       74.41       79.39      2.02 o
   6 -10   2       49.82       52.32      2.15 o
   7 -10   2        4.95        6.80      1.19 o
   8 -10   2       12.10        9.92      1.39 o
   9 -10   2        0.12        0.00      1.45 o
  -8  -9   2       11.83        5.88      2.34 o
  -7  -9   2        2.17        3.34      1.45 o
  -6  -9   2        6.57       11.20      2.80 o
  -5  -9   2       16.20       15.92      1.62 o
  -4  -9   2        6.17        2.39      0.73 o
  -3  -9   2        0.21        0.00      1.00 o
  -2  -9   2      419.64      443.47      5.24 o
  -1  -9   2        1.11        0.67      0.58 o
   0  -9   2      149.83      154.51      2.59 o
   1  -9   2        0.38        0.00      0.38 o
   2  -9   2      254.61      242.36      3.29 o
   3  -9   2      530.76      538.40      6.33 o
   4  -9   2      939.93      972.85     10.15 o
   5  -9   2      376.69      417.18      4.99 o
   6  -9   2       13.92       10.88      1.13 o
   7  -9   2        0.84        0.00      2.12 o
   8  -9   2        6.98        8.74      1.22 o
   9  -9   2       29.24       26.64      2.10 o
  -8  -8   2       17.54        8.71      3.68 o
  -7  -8   2        7.73        7.59      1.53 o
  -6  -8   2       25.95       27.65      3.41 o
  -5  -8   2       16.60       10.75      1.80 o
  -4  -8   2      120.31      114.15      2.45 o
  -3  -8   2        0.78        0.02      0.36 o
  -2  -8   2        0.03        0.00      0.63 o
  -1  -8   2      448.87      469.47      5.14 o
   0  -8   2      455.41      454.33      4.65 o
   1  -8   2     1196.02     1208.60     10.73 o
   2  -8   2      259.19      273.90      3.47 o
   3  -8   2      697.00      677.89      6.74 o
   4  -8   2      296.29      308.20      4.56 o
   5  -8   2     3517.14     3552.34     29.55 o
   6  -8   2       18.09       22.32      1.74 o
   7  -8   2      643.61      640.48      8.63 o
   8  -8   2       31.91       31.97      1.96 o
   9  -8   2        5.73        7.90      1.53 o
  10  -8   2        0.00        0.00      1.89 o
  -9  -7   2        3.71        1.67      1.72 o
  -8  -7   2      118.16      120.78     10.36 o
  -7  -7   2        1.89        0.00      1.03 o
  -6  -7   2      337.50      325.10      5.50 o
  -5  -7   2      106.17       93.53      3.15 o
  -4  -7   2       47.29       53.73      1.56 o
  -3  -7   2       13.27       12.83      0.88 o
  -2  -7   2      849.58      818.68      7.82 o
  -1  -7   2       80.76       86.39      1.67 o
   0  -7   2       14.61       27.44      1.39 o
   1  -7   2       86.49       77.69      1.51 o
   2  -7   2      974.69      998.36      9.66 o
   3  -7   2       25.85       27.69      1.15 o
   4  -7   2      340.22      345.58      4.18 o
   5  -7   2       64.85       64.83      1.71 o
   6  -7   2     1667.35     1707.83     16.68 o
   7  -7   2       16.34       13.85      1.52 o
   8  -7   2        4.69        6.83      1.45 o
   9  -7   2        0.24        0.00      0.81 o
  10  -7   2        0.11        0.00      1.09 o
  -9  -6   2       21.32       14.04      2.72 o
  -8  -6   2        0.00        2.58      1.67 o
  -7  -6   2        0.39        1.10      0.91 o
  -6  -6   2       19.03       13.96      1.25 o
  -5  -6   2      182.95      169.19      2.92 o
  -4  -6   2      100.64       90.70      3.08 o
  -3  -6   2       22.67       23.22      0.96 o
  -2  -6   2     1823.33     1851.27     15.92 o
  -1  -6   2        5.66        4.04      0.63 o
   0  -6   2      149.11      137.16      1.82 o
   1  -6   2       49.39       58.05      1.23 o
   2  -6   2      708.34      703.02      8.62 o
   3  -6   2      388.56      387.56      4.43 o
   4  -6   2      482.98      457.80      5.43 o
   5  -6   2       57.76       56.41      1.77 o
   6  -6   2       35.38       30.93      1.51 o
   7  -6   2     3147.21     3264.86     32.87 o
   8  -6   2       28.76       30.44      2.50 o
   9  -6   2      107.28      114.67      3.35 o
  10  -6   2       23.44       22.14      2.35 o
 -10  -5   2       20.91       27.43      3.34 o
  -9  -5   2       19.21       19.31      2.72 o
  -8  -5   2       70.34       62.69      4.01 o
  -7  -5   2       16.18       12.71      1.26 o
  -6  -5   2     1071.55     1053.07     12.41 o
  -5  -5   2      148.69      131.36      2.18 o
  -4  -5   2     1493.50     1627.96     14.17 o
  -3  -5   2      282.63      289.15      2.92 o
  -2  -5   2     1540.90     1611.60     12.74 o
  -1  -5   2      145.35      159.72      2.21 o
   0  -5   2     2165.65     2032.50     17.62 o
   1  -5   2      248.08      242.91      3.48 o
   2  -5   2      117.80      137.55      2.10 o
   3  -5   2       65.77       64.94      1.94 o
   4  -5   2     1740.78     1717.31     14.70 o
   5  -5   2      239.39      218.78      3.32 o
   6  -5   2      150.43      146.06      2.52 o
   7  -5   2       10.96        7.61      1.45 o
   8  -5   2      419.13      426.20      6.86 o
   9  -5   2       16.16        9.43      1.27 o
  10  -5   2        7.54       10.06      2.06 o
 -10  -4   2       85.26      104.48      6.02 o
  -9  -4   2       37.87       40.99      3.34 o
  -8  -4   2       19.45       22.20      2.02 o
  -7  -4   2       39.99       39.38      1.90 o
  -6  -4   2        0.19        0.00      0.46 o
  -5  -4   2      162.75      166.67      2.32 o
  -4  -4   2      246.83      230.72      2.75 o
  -3  -4   2       50.65       49.16      0.94 o
  -2  -4   2       25.60       15.00      0.54 o
  -1  -4   2       19.02       17.55      0.60 o
   0  -4   2      175.03      174.26      2.52 o
   1  -4   2        0.18        0.00      0.30 o
   2  -4   2        7.13        2.88      0.29 o
   3  -4   2        5.47        7.96      0.57 o
   4  -4   2      188.35      197.30      2.37 o
   5  -4   2       10.58       15.50      0.94 o
   6  -4   2       18.81       16.97      1.18 o
   7  -4   2       81.18       69.28      1.99 o
   8  -4   2      195.64      206.92      4.00 o
   9  -4   2      349.87      377.25      6.47 o
  10  -4   2        0.07        0.00      1.04 o
 -10  -3   2       12.67       10.47      2.23 o
  -9  -3   2      122.96      136.97      4.70 o
  -8  -3   2       17.75       17.60      2.67 o
  -7  -3   2      182.82      154.84      3.39 o
  -6  -3   2      909.97      903.33      8.57 o
  -5  -3   2      114.40      122.20      2.13 o
  -4  -3   2     5646.49     5872.04     46.66 o
  -3  -3   2        4.01        5.64      0.50 o
  -2  -3   2      573.80      636.41      5.10 o
  -1  -3   2      124.44      117.30      1.90 o
   0  -3   2      170.78      136.34      2.27 o
   1  -3   2       16.92       17.69      0.70 o
   2  -3   2      161.00      128.55      2.95 o
   3  -3   2       23.24       19.21      0.91 o
   4  -3   2      866.19      860.05      7.30 o
   5  -3   2       81.06       86.18      1.73 o
   6  -3   2      365.80      350.56      4.19 o
   7  -3   2       19.39       19.22      1.25 o
   8  -3   2      223.07      220.43      4.00 o
   9  -3   2      179.89      189.10      3.91 o
  10  -3   2      200.98      217.69      5.69 o
 -11  -2   2        0.84        0.00      2.67 o
 -10  -2   2        0.99        1.47      1.38 o
  -9  -2   2       82.99       62.59      3.18 o
  -8  -2   2       48.24       58.82      2.52 o
  -7  -2   2       43.62       49.10      1.98 o
  -6  -2   2      323.29      329.53      4.86 o
  -5  -2   2      405.21      383.62      4.10 o
  -4  -2   2       23.98       31.61      1.18 o
  -3  -2   2      267.18      269.48      2.97 o
  -2  -2   2    16081.01    15227.93    113.96 o
  -1  -2   2        3.80        2.36      0.57 o
   0  -2   2       96.44      116.34      2.32 o
   1  -2   2       85.53       80.93      1.37 o
   2  -2   2      553.59      600.36      6.03 o
   3  -2   2      132.70      121.80      1.61 o
   4  -2   2     1099.73     1125.40      9.94 o
   5  -2   2      345.69      363.60      4.14 o
   6  -2   2        4.38        2.60      0.58 o
   7  -2   2      187.55      196.96      3.40 o
   8  -2   2       41.46       41.54      1.84 o
   9  -2   2      197.34      185.70      3.87 o
  10  -2   2       31.93       40.60      2.36 o
 -11  -1   2        0.72        0.00      2.67 o
 -10  -1   2        3.23        0.00      0.96 o
  -9  -1   2       40.03       44.09      2.56 o
  -8  -1   2      415.37      410.40      6.39 o
  -7  -1   2       44.12       48.50      2.17 o
  -6  -1   2       80.46       66.47      1.69 o
  -5  -1   2     1821.00     1710.88     14.45 o
  -4  -1   2     3081.37     2947.68     25.88 o
  -3  -1   2     1786.98     1879.26     16.89 o
  -2  -1   2      564.59      566.07      6.20 o
  -1  -1   2     1287.72     1398.03     18.97 o
   0  -1   2      181.45      141.40      2.84 o
   1  -1   2       36.55       27.21      0.73 o
   2  -1   2      100.45      137.69      1.74 o
   3  -1   2      152.92      155.67      1.91 o
   4  -1   2     1923.82     2000.37     16.67 o
   5  -1   2     1453.02     1485.30     12.95 o
   6  -1   2      570.30      560.25      6.04 o
   7  -1   2       55.85       50.44      1.63 o
   8  -1   2       40.77       38.80      1.73 o
   9  -1   2      154.77      154.61      4.92 o
  10  -1   2       19.83       23.62      1.87 o
 -11   0   2        0.01        0.00      1.22 o
 -10   0   2       19.13       15.89      1.80 o
  -9   0   2      157.23      151.93      4.06 o
  -8   0   2      308.74      318.64      5.39 o
  -7   0   2     1238.23     1245.54     14.07 o
  -6   0   2      343.40      351.66      4.32 o
  -5   0   2       26.11       26.88      1.08 o
  -4   0   2     1406.93     1365.17     12.86 o
  -3   0   2     2511.97     2582.82     21.08 o
  -2   0   2    15118.54    14387.61    125.71 o
  -1   0   2     2754.68     2750.09     39.61 o
   0   0   2     5719.18     5962.66    140.39 o
   1   0   2        1.87        0.00      0.39 o
   2   0   2     1134.42     1238.50      9.77 o
   3   0   2      286.39      287.96      2.92 o
   4   0   2      508.43      548.04      5.43 o
   5   0   2      251.58      238.99      3.13 o
   6   0   2      152.05      129.45      2.32 o
   7   0   2        5.46        4.41      0.67 o
   8   0   2        3.65        1.69      0.81 o
   9   0   2      156.70      150.24      3.80 o
  10   0   2        1.97        2.85      1.69 o
 -11   1   2       13.62       14.45      2.61 o
 -10   1   2        9.61        6.91      1.74 o
  -9   1   2       11.46       11.52      1.57 o
  -8   1   2      164.28      162.35      3.63 o
  -7   1   2       78.75       62.05      2.17 o
  -6   1   2      198.01      205.14      3.09 o
  -5   1   2     1094.62     1185.59     11.47 o
  -4   1   2      435.45      465.45      5.13 o
  -3   1   2     4509.60     4837.02     38.83 o
  -2   1   2    24850.08    21780.41    330.41 o
  -1   1   2     1409.51     1350.16     43.87 o
   0   1   2    20518.99    18962.48    357.66 o
   1   1   2     2366.19     2386.87     23.34 o
   2   1   2      763.57      736.33      6.63 o
   3   1   2      263.87      243.57      2.62 o
   4   1   2       23.58       20.46      0.88 o
   5   1   2      620.72      596.60      6.04 o
   6   1   2      154.31      158.04      2.61 o
   7   1   2        1.73        1.72      0.69 o
   8   1   2       78.33       79.57      2.80 o
   9   1   2       66.05       61.95      2.52 o
  10   1   2       13.17       11.65      2.23 o
 -11   2   2       41.11       45.68      4.28 o
 -10   2   2        0.00        0.00      1.54 o
  -9   2   2        5.33        3.01      1.13 o
  -8   2   2       11.92        9.79      1.15 o
  -7   2   2      321.38      303.87      4.37 o
  -6   2   2        0.25        2.48      0.57 o
  -5   2   2     2190.61     2379.55     21.52 o
  -4   2   2     1074.36     1169.57     10.37 o
  -3   2   2      972.10      946.16     17.16 o
  -2   2   2    11919.60    11492.02    115.73 o
  -1   2   2     6206.81     5820.88     54.31 o
   0   2   2       80.58      104.99      1.30 o
   1   2   2     5073.28     5138.07     45.07 o
   2   2   2     3953.34     4110.81     33.17 o
   3   2   2       19.67       13.62      0.61 o
   4   2   2       83.48       77.36      1.45 o
   5   2   2      337.31      316.16      3.88 o
   6   2   2      277.33      282.37      4.09 o
   7   2   2      191.96      200.66      3.54 o
   8   2   2        2.90        3.45      0.85 o
   9   2   2        1.02        0.25      0.87 o
  10   2   2       11.09       12.25      1.77 o
 -11   3   2        0.69        1.00      1.35 o
 -10   3   2        2.52        0.15      1.22 o
  -9   3   2        0.13        2.51      1.06 o
  -8   3   2        4.91        4.66      0.99 o
  -7   3   2       88.40       89.97      2.26 o
  -6   3   2        0.98        2.67      0.73 o
  -5   3   2      905.74     1127.48     11.10 o
  -4   3   2      389.40      467.81      6.70 o
  -3   3   2     5855.60     5832.64     43.83 o
  -2   3   2       13.01       18.30      0.56 o
  -1   3   2     3020.55     3099.56     28.87 o
   0   3   2      169.24      226.16      2.38 o
   1   3   2      132.05      128.38      1.56 o
   2   3   2     3353.17     3380.62     57.19 o
   3   3   2      664.52      700.20      6.89 o
   4   3   2       57.49       63.16      2.84 o
   5   3   2      122.91      108.97      2.29 o
   6   3   2      434.88      436.22      5.62 o
   7   3   2       56.50       60.08      2.00 o
   8   3   2       28.10       26.38      1.87 o
   9   3   2        1.08        0.50      1.30 o
  10   3   2        3.79        0.00      2.01 o
 -11   4   2       36.04       43.98      3.72 o
 -10   4   2        3.27        3.50      1.36 o
  -9   4   2       13.82       11.64      1.57 o
  -8   4   2        0.13        0.00      0.68 o
  -7   4   2      613.40      625.08      7.49 o
  -6   4   2       98.86      103.43      2.29 o
  -5   4   2       30.61       33.25      1.39 o
  -4   4   2      223.79      248.21      2.91 o
  -3   4   2     1678.60     2093.82     16.46 o
  -2   4   2     1940.52     1979.20     15.47 o
  -1   4   2      868.86      899.52      9.44 o
   0   4   2      103.42      120.17      1.48 o
   1   4   2     1306.38     1334.59     10.68 o
   2   4   2      120.88      161.91      2.89 o
   3   4   2     1308.40     1408.80     15.90 o
   4   4   2      177.70      186.74      2.98 o
   5   4   2      231.16      225.10      3.47 o
   6   4   2      157.03      146.87      2.87 o
   7   4   2        4.70        9.13      1.31 o
   8   4   2       39.86       48.05      2.16 o
   9   4   2       14.10       12.84      2.67 o
 -11   5   2       69.16       84.40      4.75 o
 -10   5   2       12.55       11.74      1.75 o
  -9   5   2       48.56       45.00      2.56 o
  -8   5   2        2.42        2.99      0.93 o
  -7   5   2       71.58       70.92      2.05 o
  -6   5   2       19.39       21.34      1.30 o
  -5   5   2      790.89      784.68      7.70 o
  -4   5   2       14.37       10.52      0.73 o
  -3   5   2     2113.94     2442.15     19.21 o
  -2   5   2      144.54      193.83      2.19 o
  -1   5   2     3372.23     3477.44     26.00 o
   0   5   2     2236.58     2292.82     18.95 o
   1   5   2       91.60      113.42      1.56 o
   2   5   2       28.96       39.63      1.68 o
   3   5   2       13.04       17.60      1.23 o
   4   5   2     1308.07     1348.68     13.20 o
   5   5   2      220.18      214.67      3.50 o
   6   5   2      245.25      242.49      3.97 o
   7   5   2       89.43      102.54      2.81 o
   8   5   2       17.51       21.65      2.08 o
   9   5   2        0.02        2.20      1.24 o
 -10   6   2        1.35        3.53      1.93 o
  -9   6   2      131.76      118.38      3.79 o
  -8   6   2        7.53        5.95      1.07 o
  -7   6   2        9.97        9.56      1.06 o
  -6   6   2       13.08       11.09      1.06 o
  -5   6   2     2137.67     2098.83     18.20 o
  -4   6   2      139.34      132.15      2.31 o
  -3   6   2      523.68      563.19      5.22 o
  -2   6   2      343.54      367.14      3.76 o
  -1   6   2      361.72      501.54      4.70 o
   0   6   2     2800.54     2885.68     23.70 o
   1   6   2      224.82      194.14      2.45 o
   2   6   2       25.41       25.81      1.02 o
   3   6   2      608.81      623.75      7.91 o
   4   6   2        7.05        4.91      0.73 o
   5   6   2      253.50      258.17      4.17 o
   6   6   2        3.78        3.52      0.82 o
   7   6   2      114.38      123.63      5.68 o
   8   6   2        1.18        0.00      1.61 o
 -10   7   2       18.22       21.14      2.42 o
  -9   7   2      195.64      178.33      4.22 o
  -8   7   2        2.62        1.09      1.09 o
  -7   7   2        2.77        1.43      0.83 o
  -6   7   2        7.28        6.89      1.11 o
  -5   7   2      128.13      125.40      2.98 o
  -4   7   2      110.16       98.05      2.29 o
  -3   7   2       24.26       23.58      1.25 o
  -2   7   2        6.69        4.87      0.48 o
  -1   7   2      678.28      812.21      9.07 o
   0   7   2        7.06        7.20      0.58 o
   1   7   2      880.40      889.32      8.43 o
   2   7   2       27.36       24.35      1.26 o
   3   7   2      197.92      177.82      3.30 o
   4   7   2       58.53       63.04      3.56 o
   5   7   2        6.73        7.99      1.45 o
   6   7   2      256.92      244.18      5.99 o
   7   7   2       22.49       17.53      2.08 o
   8   7   2        1.09        0.00      1.56 o
 -10   8   2       37.27       39.00      4.47 o
  -9   8   2        7.11        8.63      2.01 o
  -8   8   2       56.15       53.79      2.67 o
  -7   8   2        0.03        0.00      0.83 o
  -6   8   2        4.52        4.76      1.04 o
  -5   8   2       42.48       47.52      2.04 o
  -4   8   2       15.80       16.53      1.40 o
  -3   8   2      396.50      430.70      7.80 o
  -2   8   2       58.99       52.43      1.71 o
  -1   8   2      401.81      405.76      6.45 o
   0   8   2       84.72       93.55      1.99 o
   1   8   2       62.83       74.85      1.97 o
   2   8   2      108.96      105.92      2.82 o
   3   8   2        5.44        6.90      1.09 o
   4   8   2       50.62       41.51      2.51 o
   5   8   2       39.69       43.25      2.83 o
   6   8   2        1.40        3.86      2.49 o
   7   8   2       71.40       75.47      3.89 o
  -9   9   2       57.04       62.72      3.07 o
  -8   9   2        0.00        0.00      1.45 o
  -7   9   2       83.54       83.14      2.93 o
  -6   9   2       16.09       13.37      1.46 o
  -5   9   2       10.27        9.36      1.11 o
  -4   9   2      109.00      105.99      2.60 o
  -3   9   2       25.01       21.12      1.37 o
  -2   9   2      106.41      103.52      2.40 o
  -1   9   2        9.85       10.80      1.28 o
   0   9   2        5.80        5.47      1.01 o
   1   9   2       23.46       25.30      1.96 o
   2   9   2       32.66       29.59      2.25 o
   3   9   2       90.90       98.37      3.73 o
   4   9   2       24.78       15.34      1.85 o
   5   9   2       19.75       14.09      1.95 o
   6   9   2        5.30        7.02      2.13 o
  -8  10   2        3.57        4.59      1.33 o
  -7  10   2       88.28       98.95      3.60 o
  -6  10   2       16.55       19.62      1.87 o
  -5  10   2       25.94       26.49      1.92 o
  -4  10   2       44.98       44.64      2.09 o
  -3  10   2      350.31      333.78      5.14 o
  -2  10   2      212.50      197.33      3.99 o
  -1  10   2      156.76      159.95      4.30 o
   0  10   2        2.50        1.41      0.88 o
   1  10   2      235.45      232.69      5.03 o
   2  10   2        7.89        8.18      1.53 o
   3  10   2       11.22        7.95      1.59 o
   4  10   2        1.40        1.47      1.38 o
   5  10   2        0.51        0.00      1.54 o
  -8  11   2        8.63        6.76      2.04 o
  -7  11   2       92.65      108.49      3.87 o
  -6  11   2       44.34       40.23      2.99 o
  -5  11   2       53.36       49.33      2.63 o
  -4  11   2        0.02        0.25      1.20 o
  -3  11   2       78.32       72.67      2.48 o
  -2  11   2        6.86        5.30      1.07 o
  -1  11   2        6.06        4.94      1.22 o
   0  11   2        7.20        7.96      1.27 o
   1  11   2        0.06        0.13      1.06 o
   2  11   2        0.10        0.17      1.09 o
   3  11   2        8.15        6.16      1.53 o
   4  11   2       20.66       17.53      2.08 o
  -6  12   2       72.34       66.20      3.19 o
  -5  12   2       20.52       20.00      1.96 o
  -4  12   2       36.49       45.23      3.45 o
  -3  12   2       26.25       33.02      2.12 o
  -2  12   2        3.95        4.02      1.27 o
  -1  12   2       84.26       87.82      3.86 o
   0  12   2        0.54        0.15      1.22 o
   1  12   2       32.62       29.51      2.21 o
   2  12   2        3.99        3.49      2.40 o
   3  12   2       33.24       37.13      2.92 o
  -5  13   2       17.14       16.08      2.43 o
  -4  13   2        1.60        2.45      1.54 o
  -3  13   2        8.49        6.60      1.91 o
  -2  13   2       32.20       33.37      2.45 o
  -1  13   2       11.01       15.37      1.90 o
   0  13   2       37.68       37.52      2.71 o
   1  13   2        8.51        7.87      2.04 o
  -2 -14   3        0.73        1.92      1.72 o
  -1 -14   3       13.57       11.88      2.24 o
   0 -14   3       41.44       48.25      2.85 o
   1 -14   3        4.48        7.71      1.56 o
   2 -14   3       34.71       42.15      3.67 o
   3 -14   3        0.88        1.39      1.22 o
   4 -14   3        6.76        7.74      1.95 o
  -4 -13   3       19.15       17.77      2.59 o
  -3 -13   3        5.27        5.57      2.09 o
  -2 -13   3       14.75       16.46      1.95 o
  -1 -13   3        0.10        0.00      1.01 o
   0 -13   3       33.72       34.72      2.37 o
   1 -13   3        8.16        9.19      1.39 o
   2 -13   3      394.83      405.84      7.47 o
   3 -13   3       14.65       13.23      1.62 o
   4 -13   3        0.99        1.47      1.01 o
   5 -13   3        9.62        9.75      1.62 o
   6 -13   3        7.51        7.62      1.77 o
  -5 -12   3        1.90        0.87      1.38 o
  -4 -12   3       16.41       18.47      2.25 o
  -3 -12   3        0.57        2.93      1.45 o
  -2 -12   3        0.37        0.38      1.13 o
  -1 -12   3        0.23        0.31      0.91 o
   0 -12   3        8.23       10.44      1.39 o
   1 -12   3      147.19      154.93      4.07 o
   2 -12   3      158.98      153.21      4.07 o
   3 -12   3       54.74       50.84      2.52 o
   4 -12   3       30.24       24.62      1.93 o
   5 -12   3       12.08       11.31      1.42 o
   6 -12   3      123.87      122.93      3.30 o
   7 -12   3        1.53        3.62      1.27 o
  -6 -11   3        0.75        0.00      1.09 o
  -5 -11   3       16.83       12.61      1.95 o
  -4 -11   3       53.86       44.79      2.99 o
  -3 -11   3       13.85       12.66      1.56 o
  -2 -11   3       89.92       94.21      2.78 o
  -1 -11   3      309.69      312.98      5.36 o
   0 -11   3       36.70       35.80      2.24 o
   1 -11   3        4.37        2.17      0.73 o
   2 -11   3      206.22      221.90      5.10 o
   3 -11   3        2.21        0.30      0.97 o
   4 -11   3      405.59      382.73      5.43 o
   5 -11   3       19.85       19.13      1.45 o
   6 -11   3      192.54      201.59      4.09 o
   7 -11   3       14.75       17.58      2.03 o
   8 -11   3       10.37        7.50      1.48 o
  -7 -10   3       11.63       15.74      2.25 o
  -6 -10   3        2.96        2.21      1.38 o
  -5 -10   3       19.00       15.90      1.95 o
  -4 -10   3        0.33        1.20      0.95 o
  -3 -10   3       33.00       39.73      1.92 o
  -2 -10   3       83.57       84.46      2.51 o
  -1 -10   3      931.76      916.59     10.18 o
   0 -10   3        0.95        0.80      0.73 o
   1 -10   3       77.69       68.12      2.27 o
   2 -10   3       50.65       54.32      1.90 o
   3 -10   3      270.78      277.82      4.12 o
   4 -10   3      210.28      219.62      3.68 o
   5 -10   3        1.12        1.95      0.75 o
   6 -10   3       63.22       63.79      1.98 o
   7 -10   3       13.64       13.36      1.85 o
   8 -10   3       99.93      101.89      7.66 o
  -8  -9   3       68.44       59.46      6.69 o
  -7  -9   3        2.43        1.55      2.79 o
  -6  -9   3        1.44        1.18      1.03 o
  -5  -9   3      153.82      172.67      5.50 o
  -4  -9   3       27.20       22.48      1.45 o
  -3  -9   3      311.21      293.23      5.03 o
  -2  -9   3      221.14      210.24      3.30 o
  -1  -9   3     1392.43     1357.84     12.37 o
   0  -9   3      253.49      247.70      3.38 o
   1  -9   3      173.26      170.21      3.26 o
   2  -9   3        1.21        0.00      0.46 o
   3  -9   3       33.87       28.82      1.86 o
   4  -9   3      432.55      459.79      6.29 o
   5  -9   3      579.52      555.32      7.24 o
   6  -9   3        9.55        9.75      0.95 o
   7  -9   3       17.81       19.96      1.57 o
   8  -9   3       64.64       73.37      3.48 o
   9  -9   3        0.59        0.79      1.25 o
  -9  -8   3       13.47       17.38      4.68 o
  -8  -8   3       16.27       12.50      2.23 o
  -7  -8   3       16.64       16.65      1.95 o
  -6  -8   3       15.30       18.81      1.55 o
  -5  -8   3       68.27       79.56      2.32 o
  -4  -8   3        0.25        0.07      0.54 o
  -3  -8   3        0.60        0.00      0.44 o
  -2  -8   3       29.90       32.59      1.37 o
  -1  -8   3      676.50      705.35      7.02 o
   0  -8   3      403.88      417.24      4.27 o
   1  -8   3        7.39        2.42      0.42 o
   2  -8   3       18.92       14.56      1.13 o
   3  -8   3      153.63      162.40      3.14 o
   4  -8   3      104.45      119.07      2.63 o
   5  -8   3      781.81      785.04      8.82 o
   6  -8   3      225.88      219.76      3.46 o
   7  -8   3      386.14      400.93      6.19 o
   8  -8   3       32.78       28.45      2.35 o
   9  -8   3       27.50       32.61      2.50 o
  -9  -7   3        3.69        6.46      2.67 o
  -8  -7   3      106.38       89.61      4.66 o
  -7  -7   3       11.04        8.01      1.27 o
  -6  -7   3       71.40       73.34      2.35 o
  -5  -7   3        4.22        2.94      0.80 o
  -4  -7   3        3.50        3.30      0.70 o
  -3  -7   3      118.37      116.67      1.85 o
  -2  -7   3      110.12      105.61      2.06 o
  -1  -7   3      179.60      170.54      2.36 o
   0  -7   3      182.29      192.49      2.47 o
   1  -7   3       64.27       40.28      1.74 o
   2  -7   3       26.32       20.95      1.25 o
   3  -7   3      216.08      201.58      5.58 o
   4  -7   3        3.80        2.39      0.56 o
   5  -7   3      215.61      226.47      3.62 o
   6  -7   3      290.16      281.52      5.64 o
   7  -7   3       36.88       33.40      1.83 o
   8  -7   3      304.61      303.82      5.57 o
   9  -7   3        0.63        0.41      1.03 o
  10  -7   3       39.77       47.19      3.22 o
 -10  -6   3        0.03        0.67      3.34 o
  -9  -6   3       37.58       34.84      4.68 o
  -8  -6   3        3.30        5.18      1.45 o
  -7  -6   3       96.13       91.97      3.26 o
  -6  -6   3      206.82      188.93      3.58 o
  -5  -6   3      670.75      623.56      7.54 o
  -4  -6   3       11.87       11.81      0.97 o
  -3  -6   3       28.12       22.72      0.85 o
  -2  -6   3       36.46       41.15      1.26 o
  -1  -6   3       53.95       67.77      1.52 o
   0  -6   3      178.40      192.56      3.94 o
   1  -6   3     1137.09     1267.07     12.74 o
   2  -6   3        3.47        4.89      0.47 o
   3  -6   3        1.74        0.97      0.43 o
   4  -6   3      107.08      120.28      2.39 o
   5  -6   3      213.46      198.11      2.95 o
   6  -6   3       21.53       20.83      1.28 o
   7  -6   3       34.05       29.03      1.84 o
   8  -6   3      125.19      125.85      5.84 o
   9  -6   3       69.01       73.23      3.40 o
  10  -6   3       15.72       13.31      2.54 o
 -10  -5   3        0.70        0.00      1.72 o
  -9  -5   3       89.77       94.51      4.81 o
  -8  -5   3       18.26       19.62      1.75 o
  -7  -5   3       75.16       73.84      2.67 o
  -6  -5   3      267.37      285.59      4.82 o
  -5  -5   3        8.76        9.48      0.97 o
  -4  -5   3       19.59       13.79      0.93 o
  -3  -5   3      424.02      442.27      4.69 o
  -2  -5   3      282.80      294.57      3.44 o
  -1  -5   3        2.80        1.19      0.37 o
   0  -5   3      161.72      140.42      2.42 o
   1  -5   3    11290.29    11303.42    159.03 o
   2  -5   3      607.31      654.17      7.12 o
   3  -5   3      121.46      128.51      2.13 o
   4  -5   3       66.08       63.11      2.33 o
   5  -5   3       67.52       56.89      1.33 o
   6  -5   3      341.23      327.78      4.55 o
   7  -5   3       93.93       82.62      2.41 o
   8  -5   3       32.13       29.10      1.92 o
   9  -5   3      204.26      217.94      6.78 o
  10  -5   3      104.00      119.82      5.87 o
 -10  -4   3       16.99       13.37      2.32 o
  -9  -4   3        0.56        4.88      1.78 o
  -8  -4   3      123.46      110.75      7.67 o
  -7  -4   3      196.08      187.95      4.42 o
  -6  -4   3       16.30       20.86      1.23 o
  -5  -4   3       69.87       75.91      2.87 o
  -4  -4   3     1194.79     1109.41     10.00 o
  -3  -4   3     9206.14     9074.72     66.96 o
  -2  -4   3        9.53        8.61      0.51 o
  -1  -4   3      133.38      123.73      1.84 o
   0  -4   3        0.55        0.00      0.33 o
   1  -4   3     1108.83     1150.71     11.85 o
   2  -4   3      590.54      542.08      5.34 o
   3  -4   3     1232.69     1215.60     11.54 o
   4  -4   3      265.50      265.74      3.54 o
   5  -4   3       64.55       65.10      1.33 o
   6  -4   3       69.03       62.93      1.57 o
   7  -4   3      585.77      528.43      7.16 o
   8  -4   3      144.47      143.26      3.51 o
   9  -4   3       20.74       17.51      2.65 o
  10  -4   3       54.60       58.24      3.83 o
 -11  -3   3        3.21        4.68      4.01 o
 -10  -3   3       45.55       42.96      3.23 o
  -9  -3   3        4.87        4.45      1.45 o
  -8  -3   3       63.84       60.07      3.44 o
  -7  -3   3      219.59      216.90      4.91 o
  -6  -3   3        6.22        9.44      0.93 o
  -5  -3   3      464.75      462.57      5.37 o
  -4  -3   3      167.82      202.03      2.77 o
  -3  -3   3     1653.33     1623.22     13.62 o
  -2  -3   3     1353.05     1370.05     11.94 o
  -1  -3   3      319.36      357.92      5.65 o
   0  -3   3        0.24        0.00      0.39 o
   1  -3   3      378.37      383.42      5.32 o
   2  -3   3      103.79       92.22      1.67 o
   3  -3   3    10750.23    10597.78     90.66 o
   4  -3   3       13.00       14.52      0.66 o
   5  -3   3      110.87      119.56      3.27 o
   6  -3   3      418.01      409.77      5.46 o
   7  -3   3      385.47      389.19      4.84 o
   8  -3   3       30.39       25.78      1.57 o
   9  -3   3       15.59       14.92      1.95 o
  10  -3   3        6.66        8.95      3.34 o
 -11  -2   3        0.16        0.37      2.67 o
 -10  -2   3      159.80      187.85      5.90 o
  -9  -2   3       17.63       22.65      2.03 o
  -8  -2   3       40.80       52.41      2.29 o
  -7  -2   3       31.74       24.10      1.54 o
  -6  -2   3      146.66      123.17      2.74 o
  -5  -2   3      356.79      336.72      4.14 o
  -4  -2   3      146.75      165.06      2.30 o
  -3  -2   3      600.13      599.44      5.65 o
  -2  -2   3      149.08      136.87      2.26 o
  -1  -2   3    13199.28    12915.44    156.84 o
   0  -2   3      180.60      201.61      4.34 o
   1  -2   3       80.64      100.27      1.81 o
   2  -2   3       83.67       78.05      1.43 o
   3  -2   3     2243.09     2440.33     19.85 o
   4  -2   3      467.91      477.02      4.48 o
   5  -2   3       83.58      120.39      2.30 o
   6  -2   3      384.57      359.71      4.36 o
   7  -2   3       20.14       17.48      1.04 o
   8  -2   3       23.92       24.48      1.42 o
   9  -2   3       21.43       20.29      2.01 o
  10  -2   3       21.37       19.09      2.57 o
 -11  -1   3       12.22       10.97      1.98 o
 -10  -1   3      108.22      118.66      3.85 o
  -9  -1   3       43.75       46.98      2.56 o
  -8  -1   3        1.85        0.99      0.84 o
  -7  -1   3      310.12      298.09      4.92 o
  -6  -1   3       23.11       20.13      1.21 o
  -5  -1   3      435.76      411.07      4.26 o
  -4  -1   3       99.16       87.86      2.18 o
  -3  -1   3       51.26       33.29      1.11 o
  -2  -1   3     4034.12     4026.23     44.25 o
  -1  -1   3     1075.39     1160.82     15.70 o
   0  -1   3     3333.22     3429.60     51.05 o
   1  -1   3      945.83      983.63     10.31 o
   2  -1   3      352.76      343.68      3.87 o
   3  -1   3      437.34      492.22      5.09 o
   4  -1   3      267.53      253.57      3.00 o
   5  -1   3      143.58      109.99      2.23 o
   6  -1   3       22.77       26.49      2.08 o
   7  -1   3       40.54       36.17      1.42 o
   8  -1   3       12.40       13.19      1.22 o
   9  -1   3       32.43       36.70      4.87 o
  10  -1   3        7.84        9.90      1.95 o
 -11   0   3        4.99        4.68      1.93 o
 -10   0   3        0.09        0.00      1.31 o
  -9   0   3       59.10       58.96      2.67 o
  -8   0   3        9.29       16.00      1.46 o
  -7   0   3      210.75      217.05      4.03 o
  -6   0   3      344.00      306.58      4.01 o
  -5   0   3       28.33       30.29      1.33 o
  -4   0   3     1404.40     1285.43     16.00 o
  -3   0   3      499.57      536.25      5.62 o
  -2   0   3     3611.00     3476.90     35.05 o
  -1   0   3    15365.53    14603.76    184.64 o
   0   0   3        0.03        1.50      0.33 o
   1   0   3     4971.03     5046.69     48.41 o
   2   0   3       30.28       33.03      0.91 o
   3   0   3       21.04       17.76      0.69 o
   4   0   3        0.23        0.15      0.27 o
   5   0   3      317.79      333.28      6.30 o
   6   0   3        1.52        1.24      0.70 o
   7   0   3       68.43       61.47      2.21 o
   8   0   3        0.07        0.82      0.55 o
   9   0   3        6.16       11.02      1.77 o
  10   0   3       33.99       31.48      2.65 o
 -11   1   3        2.13        1.52      1.27 o
 -10   1   3       24.24       27.12      2.15 o
  -9   1   3        0.18        0.00      0.79 o
  -8   1   3       19.39       22.38      1.58 o
  -7   1   3       86.58       84.02      3.23 o
  -6   1   3      114.24      107.07      2.14 o
  -5   1   3      301.60      285.38      3.64 o
  -4   1   3        4.19        7.98      0.98 o
  -3   1   3      945.61     1006.69     10.56 o
  -2   1   3     2416.84     2599.22     23.22 o
  -1   1   3    16846.40    15913.96    197.45 o
   0   1   3     1101.75     1217.41     16.04 o
   1   1   3       33.71       48.95      1.39 o
   2   1   3     1512.76     1604.84     16.31 o
   3   1   3      218.22      225.78      2.62 o
   4   1   3       97.93       90.90      1.61 o
   5   1   3     1729.35     1739.18     15.03 o
   6   1   3      477.37      454.03      6.48 o
   7   1   3      125.34      123.41      3.02 o
   8   1   3       47.29       52.93      3.97 o
   9   1   3       37.58       44.81      3.30 o
  10   1   3       20.36       18.83      2.25 o
 -11   2   3       42.14       41.68      2.91 o
 -10   2   3       12.47       14.49      1.72 o
  -9   2   3        0.16        0.07      0.94 o
  -8   2   3      434.89      443.70      6.72 o
  -7   2   3       12.91        7.57      0.86 o
  -6   2   3       16.10       14.51      1.32 o
  -5   2   3       72.95       56.62      1.50 o
  -4   2   3     2044.37     2022.43     18.26 o
  -3   2   3       93.34      103.22      1.97 o
  -2   2   3      397.07      366.96      3.78 o
  -1   2   3    10281.32     9980.93     94.27 o
   0   2   3     3617.20     3485.59     33.99 o
   1   2   3     4081.75     4203.89     40.84 o
   2   2   3       63.03       45.19      1.40 o
   3   2   3      155.90      158.39      2.31 o
   4   2   3       86.41       81.44      1.58 o
   5   2   3     1493.09     1509.48     14.58 o
   6   2   3       19.85       18.47      1.25 o
   7   2   3       42.49       50.24      1.99 o
   8   2   3       13.49       15.25      1.68 o
   9   2   3       58.56       58.29      3.23 o
  10   2   3        2.62        2.56      1.45 o
 -11   3   3        0.77        1.84      1.79 o
 -10   3   3        1.11        2.01      1.93 o
  -9   3   3       24.19       23.43      2.03 o
  -8   3   3      737.96      769.57     10.09 o
  -7   3   3       29.51       22.67      1.28 o
  -6   3   3        9.04        6.31      0.71 o
  -5   3   3        5.82        8.78      0.77 o
  -4   3   3       77.68       60.70      1.17 o
  -3   3   3      835.03      868.81      7.38 o
  -2   3   3       50.94       53.11      1.26 o
  -1   3   3     1209.55     1234.38     12.23 o
   0   3   3      191.81      218.54      2.40 o
   1   3   3      161.21      135.10      2.15 o
   2   3   3       94.02       77.43      1.81 o
   3   3   3       18.10       13.03      0.85 o
   4   3   3      915.42      888.40      9.14 o
   5   3   3      361.44      346.35      4.61 o
   6   3   3       56.42       51.53      1.73 o
   7   3   3        0.57        0.00      0.88 o
   8   3   3       51.43       47.24      2.61 o
   9   3   3        5.94        8.21      1.58 o
 -11   4   3       29.60       36.02      3.43 o
 -10   4   3       13.32       16.67      2.00 o
  -9   4   3        9.96        7.80      1.52 o
  -8   4   3      215.49      190.66      3.64 o
  -7   4   3       21.50       27.36      1.45 o
  -6   4   3       20.03       22.57      1.20 o
  -5   4   3        1.06        0.47      0.60 o
  -4   4   3        2.53        3.20      0.41 o
  -3   4   3      101.31       90.41      1.41 o
  -2   4   3     1056.71     1064.80     10.16 o
  -1   4   3      281.49      303.49      3.98 o
   0   4   3      280.17      292.00      3.17 o
   1   4   3       16.39        7.75      0.57 o
   2   4   3     1121.46     1091.38     10.67 o
   3   4   3     2312.42     2364.11     21.42 o
   4   4   3       58.00       61.32      1.62 o
   5   4   3        3.15        5.35      0.90 o
   6   4   3       13.79       12.00      1.27 o
   7   4   3        0.01        0.15      0.88 o
   8   4   3        2.44        3.78      1.33 o
   9   4   3        0.87        2.16      1.45 o
 -11   5   3        3.29        2.40      2.59 o
 -10   5   3        2.47        0.00      1.06 o
  -9   5   3       16.95       17.19      2.22 o
  -8   5   3        7.44       12.65      1.26 o
  -7   5   3        3.06        3.61      0.77 o
  -6   5   3      385.69      400.46      5.98 o
  -5   5   3       22.50       25.63      1.20 o
  -4   5   3      236.82      234.62      2.87 o
  -3   5   3       84.28       79.94      1.41 o
  -2   5   3       14.62       18.12      0.90 o
  -1   5   3       51.30       70.12      1.64 o
   0   5   3        0.03        1.96      0.55 o
   1   5   3      338.18      356.73      4.56 o
   2   5   3      135.77      128.27      3.09 o
   3   5   3      120.23      111.91      2.55 o
   4   5   3        7.53        8.73      1.11 o
   5   5   3      164.29      164.56      3.59 o
   6   5   3       29.84       34.87      1.96 o
   7   5   3       28.22       30.96      2.15 o
   8   5   3       30.36       38.37      2.90 o
 -10   6   3       16.16       11.01      1.93 o
  -9   6   3        7.67        4.68      1.39 o
  -8   6   3      101.53       97.31      2.91 o
  -7   6   3       51.73       49.77      2.11 o
  -6   6   3        0.83        2.43      0.80 o
  -5   6   3        1.19        2.03      0.70 o
  -4   6   3      216.18      222.82      3.44 o
  -3   6   3       12.87       11.82      0.93 o
  -2   6   3      315.39      325.79      4.26 o
  -1   6   3      247.72      246.96      3.78 o
   0   6   3      107.86      107.22      1.89 o
   1   6   3      400.61      403.48      4.88 o
   2   6   3      380.27      340.97      5.63 o
   3   6   3       16.51       13.30      1.15 o
   4   6   3      259.49      257.43      4.68 o
   5   6   3      113.76      112.82      2.98 o
   6   6   3        7.93        8.49      1.23 o
   7   6   3       21.98       21.45      2.35 o
   8   6   3        5.73        8.88      1.64 o
 -10   7   3        5.86        6.14      1.68 o
  -9   7   3       28.32       29.85      3.37 o
  -8   7   3       10.16       11.53      1.46 o
  -7   7   3        0.48        0.00      0.88 o
  -6   7   3      214.41      226.29      4.35 o
  -5   7   3        0.30        0.15      0.68 o
  -4   7   3      101.75       93.28      2.29 o
  -3   7   3       61.26       65.66      3.04 o
  -2   7   3      611.18      574.89     10.68 o
  -1   7   3       29.67       28.55      1.50 o
   0   7   3      113.18      127.57      2.70 o
   1   7   3      162.41      181.87      4.01 o
   2   7   3      124.36      112.12      3.54 o
   3   7   3        4.14        2.01      0.97 o
   4   7   3        7.56        7.46      1.76 o
   5   7   3       48.33       41.08      2.21 o
   6   7   3       17.45       22.40      2.42 o
   7   7   3       65.41       69.85      4.96 o
 -10   8   3      135.91      137.23      6.84 o
  -9   8   3        3.63        5.03      1.93 o
  -8   8   3       40.03       41.32      2.34 o
  -7   8   3        7.55        5.42      1.07 o
  -6   8   3      286.60      263.92      5.97 o
  -5   8   3       16.88       16.05      1.46 o
  -4   8   3       53.93       56.92      1.90 o
  -3   8   3      108.88      118.83      2.63 o
  -2   8   3      146.14      153.57      3.60 o
  -1   8   3        6.09        7.03      1.17 o
   0   8   3      117.02      123.33      3.48 o
   1   8   3      167.69      173.42      4.01 o
   2   8   3       19.55       21.06      1.95 o
   3   8   3       80.96       81.75      3.15 o
   4   8   3       25.77       21.69      1.75 o
   5   8   3        2.22        6.26      3.05 o
   6   8   3       95.40       97.07      4.13 o
   7   8   3       28.95       30.59      2.72 o
  -9   9   3       47.06       47.84      3.68 o
  -8   9   3        2.33        3.61      1.19 o
  -7   9   3       51.03       50.79      2.53 o
  -6   9   3       31.83       33.16      1.96 o
  -5   9   3       58.04       49.93      2.29 o
  -4   9   3      139.89      155.13      3.26 o
  -3   9   3      307.86      310.34      7.42 o
  -2   9   3       91.78       91.68      2.91 o
  -1   9   3        0.17        3.53      2.87 o
   0   9   3      173.79      152.98      3.79 o
   1   9   3        5.94        7.06      1.22 o
   2   9   3       55.63       52.22      2.83 o
   3   9   3       50.69       56.26      3.18 o
   4   9   3        1.51        0.53      1.13 o
   5   9   3        2.23        0.00      1.61 o
   6   9   3        2.28        2.08      1.87 o
  -8  10   3       30.80       25.46      2.21 o
  -7  10   3        3.78        1.78      1.13 o
  -6  10   3       57.18       48.07      2.48 o
  -5  10   3        7.27        6.73      1.23 o
  -4  10   3      176.59      159.80      3.50 o
  -3  10   3       10.73       15.59      1.34 o
  -2  10   3       20.28       17.19      1.68 o
  -1  10   3        0.01        0.00      0.88 o
   0  10   3       10.53       13.08      1.56 o
   1  10   3       10.67       11.93      1.36 o
   2  10   3       16.10       18.68      1.95 o
   3  10   3       40.94       36.60      2.65 o
   4  10   3        0.01        0.00      1.09 o
   5  10   3        0.46        0.21      1.13 o
  -7  11   3      101.38      109.07      3.94 o
  -6  11   3        1.62        0.89      0.98 o
  -5  11   3      107.79      113.68      3.42 o
  -4  11   3        1.36        0.71      0.84 o
  -3  11   3       34.15       33.17      1.96 o
  -2  11   3        3.41        2.06      1.22 o
  -1  11   3       25.69       27.66      2.22 o
   0  11   3       20.47       18.03      1.80 o
   1  11   3        3.47        2.88      1.22 o
   2  11   3       18.79       19.51      2.01 o
   3  11   3        1.14        1.54      1.45 o
   4  11   3       14.74       22.13      3.52 o
  -6  12   3       20.90       22.31      2.94 o
  -5  12   3       61.09       60.40      3.09 o
  -4  12   3       62.07       62.80      2.80 o
  -3  12   3        0.00        0.00      0.96 o
  -2  12   3       27.32       22.66      2.03 o
  -1  12   3        7.37        8.71      1.43 o
   0  12   3        9.58        8.89      1.62 o
   1  12   3        2.88        5.12      1.53 o
   2  12   3        2.24        3.27      2.09 o
  -4  13   3        7.52        8.69      3.34 o
  -3  13   3       11.82       10.50      2.04 o
  -2  13   3       28.47       25.57      2.94 o
  -1  13   3       49.94       51.59      3.98 o
   0  13   3        3.28        0.00      1.77 o
  -2 -14   4       36.09       39.40      3.04 o
  -1 -14   4        0.06        0.00      1.50 o
   0 -14   4       68.28       64.74      3.19 o
   1 -14   4       53.07       48.43      2.91 o
   2 -14   4        9.18        6.41      1.56 o
   3 -14   4       58.35       57.43      3.03 o
   4 -14   4       58.93       58.68      3.47 o
  -4 -13   4        5.18        4.76      1.72 o
  -3 -13   4       30.49       29.92      2.65 o
  -2 -13   4        0.62        0.00      1.09 o
  -1 -13   4       17.96       21.81      2.22 o
   0 -13   4        3.35        3.12      2.00 o
   1 -13   4       73.04       78.00      3.19 o
   2 -13   4        7.01        7.21      1.39 o
   3 -13   4        1.76        1.91      1.13 o
   4 -13   4       79.47       78.13      3.19 o
   5 -13   4      203.90      215.05      5.23 o
   6 -13   4       15.65       17.15      1.78 o
  -5 -12   4        3.26        4.25      1.63 o
  -4 -12   4       21.93       24.91      2.42 o
  -3 -12   4        1.43        2.54      1.38 o
  -2 -12   4        1.44        1.50      1.09 o
  -1 -12   4        7.29        5.61      1.22 o
   0 -12   4       89.46       82.22      3.76 o
   1 -12   4        3.21        3.16      1.06 o
   2 -12   4       78.99       82.89      3.11 o
   3 -12   4        9.31        8.71      1.33 o
   4 -12   4        6.22        6.79      1.22 o
   5 -12   4       56.52       57.70      3.10 o
   6 -12   4       16.57       15.40      1.47 o
   7 -12   4        2.29        3.73      1.27 o
  -6 -11   4        0.22        0.00      1.09 o
  -5 -11   4       21.40       23.13      2.35 o
  -4 -11   4      243.32      246.59      8.88 o
  -3 -11   4        7.37        7.18      1.19 o
  -2 -11   4      147.89      157.13      3.73 o
  -1 -11   4       89.47       89.17      2.82 o
   0 -11   4      179.58      194.10      5.04 o
   1 -11   4       33.45       37.76      2.12 o
   2 -11   4        2.23        0.74      0.88 o
   3 -11   4      191.01      177.23      4.54 o
   4 -11   4       61.76       57.65      2.31 o
   5 -11   4       10.49        9.41      1.39 o
   6 -11   4        0.58        0.67      0.83 o
   7 -11   4      162.10      182.06      5.41 o
   8 -11   4        0.83        1.34      1.38 o
  -7 -10   4        0.98        0.53      1.38 o
  -6 -10   4       26.74       31.26      3.21 o
  -5 -10   4        2.23        2.05      1.11 o
  -4 -10   4      352.57      328.27      5.27 o
  -3 -10   4        0.33        0.00      0.83 o
  -2 -10   4      250.95      230.54      3.94 o
  -1 -10   4       22.43       25.29      1.45 o
   0 -10   4      450.73      430.95      6.50 o
   1 -10   4       25.08       23.26      1.62 o
   2 -10   4      299.41      288.44      5.44 o
   3 -10   4        0.04        0.00      0.67 o
   4 -10   4      108.30      116.79      3.26 o
   5 -10   4       10.95       12.26      1.74 o
   6 -10   4      153.10      157.27      3.47 o
   7 -10   4       15.36       15.16      2.47 o
   8 -10   4       21.89       23.50      2.35 o
  -8  -9   4       17.13       22.06      2.72 o
  -7  -9   4        0.91        1.49      2.09 o
  -6  -9   4       53.54       66.05      2.67 o
  -5  -9   4       26.79       28.65      1.69 o
  -4  -9   4       42.99       43.88      1.91 o
  -3  -9   4       60.57       58.86      2.07 o
  -2  -9   4     1374.37     1385.15     13.96 o
  -1  -9   4       65.19       59.39      1.82 o
   0  -9   4      122.99      109.31      2.82 o
   1  -9   4      222.82      203.12      4.81 o
   2  -9   4      715.51      725.87      9.79 o
   3  -9   4       10.91       10.06      1.46 o
   4  -9   4        0.74        0.00      1.25 o
   5  -9   4       36.12       36.26      2.10 o
   6  -9   4      174.65      177.41      3.65 o
   7  -9   4       68.32       68.54      3.23 o
   8  -9   4       10.15        9.87      1.58 o
   9  -9   4        4.53        7.32      1.58 o
  -9  -8   4        1.47        4.01      4.01 o
  -8  -8   4       18.67       22.53      2.72 o
  -7  -8   4       28.94       22.84      1.86 o
  -6  -8   4       16.05       15.28      1.50 o
  -5  -8   4        5.98        1.70      0.79 o
  -4  -8   4       10.69       10.21      1.06 o
  -3  -8   4       27.52       28.03      1.36 o
  -2  -8   4     2270.17     2376.80     20.51 o
  -1  -8   4        1.48        1.25      0.60 o
   0  -8   4       98.12      125.16      2.82 o
   1  -8   4        0.93        0.13      0.51 o
   2  -8   4      933.57      881.47      9.66 o
   3  -8   4      434.57      423.69      5.59 o
   4  -8   4      403.46      419.67      5.69 o
   5  -8   4      346.66      344.25      5.96 o
   6  -8   4      195.95      198.77      3.61 o
   7  -8   4       88.16       90.63      5.27 o
   8  -8   4        7.28        3.84      3.34 o
   9  -8   4        3.76        2.27      1.38 o
  -9  -7   4        3.07        1.25      1.72 o
  -8  -7   4        8.22        5.49      1.39 o
  -7  -7   4      110.42       95.98      5.40 o
  -6  -7   4       38.87       36.32      1.87 o
  -5  -7   4        1.20        0.00      0.69 o
  -4  -7   4        1.05        1.81      0.71 o
  -3  -7   4       18.71       14.31      0.96 o
  -2  -7   4      128.03      105.70      2.02 o
  -1  -7   4       38.64       35.98      1.42 o
   0  -7   4     2053.60     2280.70     24.34 o
   1  -7   4       32.09       29.66      1.33 o
   2  -7   4      324.48      288.84      3.85 o
   3  -7   4      549.24      500.50      6.10 o
   4  -7   4     1147.01     1125.06     12.14 o
   5  -7   4      120.85      118.44      2.66 o
   6  -7   4      246.00      260.42      4.16 o
   7  -7   4       78.68       77.15      3.15 o
   8  -7   4       23.00       19.83      1.95 o
   9  -7   4       66.44       67.14      3.40 o
 -10  -6   4       19.14       22.06      5.35 o
  -9  -6   4       16.18       22.23      6.69 o
  -8  -6   4       10.18        7.24      1.39 o
  -7  -6   4       38.14       40.09      2.50 o
  -6  -6   4      254.51      266.99      4.42 o
  -5  -6   4      118.28      105.48      2.69 o
  -4  -6   4      428.85      428.17      5.58 o
  -3  -6   4       29.36       26.87      1.03 o
  -2  -6   4      107.91      150.77      2.33 o
  -1  -6   4       27.74       29.32      1.16 o
   0  -6   4    15191.74    16042.70    164.18 o
   1  -6   4       28.66       24.78      1.17 o
   2  -6   4        3.28        2.44      0.58 o
   3  -6   4      185.97      162.58      3.00 o
   4  -6   4     1536.72     1476.23     14.17 o
   5  -6   4      863.91      871.15      9.31 o
   6  -6   4      131.55      132.63      2.44 o
   7  -6   4      246.71      252.40      5.71 o
   8  -6   4        1.13        1.74      1.11 o
   9  -6   4       41.79       41.30      3.03 o
  10  -6   4        0.34        0.00      1.38 o
 -10  -5   4       12.81       17.94      4.01 o
  -9  -5   4        4.59       10.53      1.93 o
  -8  -5   4        4.45        6.69      1.39 o
  -7  -5   4       69.72       62.22      2.44 o
  -6  -5   4       69.12       54.01      1.85 o
  -5  -5   4      303.75      313.40      5.68 o
  -4  -5   4      135.39      127.13      3.01 o
  -3  -5   4        0.52        2.21      0.40 o
  -2  -5   4       38.87       53.87      1.55 o
  -1  -5   4       30.13       32.57      1.45 o
   0  -5   4      234.83      206.31      3.10 o
   1  -5   4      400.08      411.32      6.25 o
   2  -5   4     9512.65    10467.40    107.31 o
   3  -5   4        5.25        2.90      0.62 o
   4  -5   4      217.69      221.85      3.18 o
   5  -5   4      110.15      119.51      2.20 o
   6  -5   4      274.66      269.52      4.06 o
   7  -5   4        0.18        0.96      0.83 o
   8  -5   4        0.58        0.00      0.97 o
   9  -5   4        4.24        4.61      2.22 o
  10  -5   4       17.67       21.20      2.72 o
 -10  -4   4        2.40        1.65      2.13 o
  -9  -4   4       14.38        6.53      1.77 o
  -8  -4   4       72.91       80.05      3.35 o
  -7  -4   4       62.32       69.19      2.67 o
  -6  -4   4      125.71      111.16      2.67 o
  -5  -4   4       46.27       37.69      1.25 o
  -4  -4   4     2330.03     2346.82     19.68 o
  -3  -4   4      267.23      284.20      3.48 o
  -2  -4   4      157.85      195.43      2.72 o
  -1  -4   4        0.61        0.10      0.48 o
   0  -4   4      535.31      508.55      6.53 o
   1  -4   4       22.17       22.27      0.91 o
   2  -4   4    11228.14    11842.50    133.07 o
   3  -4   4        0.20        0.11      0.59 o
   4  -4   4      215.02      167.59      2.33 o
   5  -4   4        6.72       11.84      0.71 o
   6  -4   4      380.14      369.05      4.89 o
   7  -4   4        9.66       11.97      1.15 o
   8  -4   4      327.32      311.52      6.77 o
   9  -4   4       16.83       18.93      2.23 o
  10  -4   4        2.66        2.51      1.72 o
 -11  -3   4       40.09       41.12      4.73 o
 -10  -3   4       12.50       18.08      2.42 o
  -9  -3   4       56.45       40.91      2.92 o
  -8  -3   4       18.63       18.04      1.95 o
  -7  -3   4       15.05       17.51      1.35 o
  -6  -3   4        0.44        0.00      0.49 o
  -5  -3   4        4.15        5.22      0.73 o
  -4  -3   4      426.15      409.35      4.63 o
  -3  -3   4     1520.47     1496.61     13.94 o
  -2  -3   4     1673.91     1655.65     16.93 o
  -1  -3   4      930.81      947.09     10.97 o
   0  -3   4       86.89       64.69      1.59 o
   1  -3   4      120.12      125.79      2.55 o
   2  -3   4     1206.88     1324.15     13.63 o
   3  -3   4     1313.64     1347.89     16.90 o
   4  -3   4     7406.99     7864.36     62.17 o
   5  -3   4       26.25       16.93      0.87 o
   6  -3   4       86.23       80.98      1.75 o
   7  -3   4      185.89      167.47      3.28 o
   8  -3   4        0.01        0.00      1.67 o
   9  -3   4       32.74       40.95      5.01 o
  10  -3   4        1.26        0.67      2.34 o
 -11  -2   4       16.31       23.98      4.00 o
 -10  -2   4        6.24        2.73      1.53 o
  -9  -2   4      643.12      680.07     12.09 o
  -8  -2   4        8.70        7.83      1.11 o
  -7  -2   4      124.88      131.41      2.99 o
  -6  -2   4       89.27       90.97      2.29 o
  -5  -2   4       78.92       57.54      1.38 o
  -4  -2   4      555.60      560.25      5.83 o
  -3  -2   4     2078.56     2115.11     20.77 o
  -2  -2   4     1242.93     1283.48     13.83 o
  -1  -2   4      351.57      352.17      5.65 o
   0  -2   4     4491.66     4621.88     48.01 o
   1  -2   4       45.95       42.69      1.40 o
   2  -2   4     1729.33     1674.20     17.40 o
   3  -2   4      263.50      271.88      3.41 o
   4  -2   4     1477.15     1534.69     13.26 o
   5  -2   4       19.22       11.85      0.89 o
   6  -2   4      593.00      581.38      6.23 o
   7  -2   4      286.65      262.65      4.22 o
   8  -2   4       95.01      108.63      3.70 o
   9  -2   4       16.01       20.72      2.57 o
  10  -2   4      108.27      125.44      5.30 o
 -11  -1   4        0.71        0.58      1.45 o
 -10  -1   4        0.41        1.35      1.27 o
  -9  -1   4        1.81        3.20      1.13 o
  -8  -1   4      110.39      122.22      3.22 o
  -7  -1   4      232.80      195.13      3.80 o
  -6  -1   4       18.01       17.12      1.15 o
  -5  -1   4        0.15        0.89      0.35 o
  -4  -1   4      608.29      599.98      8.12 o
  -3  -1   4       15.35       14.50      0.74 o
  -2  -1   4     5104.52     5173.11     45.26 o
  -1  -1   4     3980.21     3910.34     41.02 o
   0  -1   4     2928.13     2861.92     43.25 o
   1  -1   4      113.41      161.20      2.91 o
   2  -1   4      548.76      534.71      5.14 o
   3  -1   4      137.98      148.66      2.27 o
   4  -1   4     1200.08     1269.50     12.22 o
   5  -1   4      421.59      398.08      4.44 o
   6  -1   4     1914.95     1886.91     18.14 o
   7  -1   4      179.69      168.87      3.67 o
   8  -1   4        4.71        5.62      1.38 o
   9  -1   4       55.77       55.97      2.92 o
  10  -1   4        2.10        0.29      1.60 o
 -11   0   4       40.22       42.11      3.09 o
 -10   0   4        2.08        2.15      1.13 o
  -9   0   4       18.45       17.37      1.72 o
  -8   0   4       37.72       25.29      1.62 o
  -7   0   4     2213.33     2263.59     23.53 o
  -6   0   4       10.86       15.98      1.02 o
  -5   0   4       77.03       76.10      1.53 o
  -4   0   4      295.44      301.75      4.13 o
  -3   0   4     2009.07     1945.84     19.95 o
  -2   0   4      221.25      211.05      3.02 o
  -1   0   4     3415.12     3393.23     50.10 o
   0   0   4     1533.58     1561.66     15.60 o
   1   0   4      217.25      246.93      3.33 o
   2   0   4     2856.13     2944.17     24.22 o
   3   0   4       58.53       76.79      1.45 o
   4   0   4      532.19      546.79      6.09 o
   5   0   4        3.11        1.42      0.66 o
   6   0   4      239.11      224.58      4.22 o
   7   0   4       70.46       63.83      2.51 o
   8   0   4       58.61       69.91      3.15 o
   9   0   4       28.30       26.50      2.42 o
  10   0   4       13.63       13.33      1.85 o
 -11   1   4       19.94       24.57      2.99 o
 -10   1   4        2.78        1.92      1.06 o
  -9   1   4       81.23       77.68      3.57 o
  -8   1   4       11.00       11.74      1.84 o
  -7   1   4      319.35      348.43      5.45 o
  -6   1   4      175.41      158.73      4.09 o
  -5   1   4      232.89      198.58      3.09 o
  -4   1   4      412.29      398.02      5.88 o
  -3   1   4       23.99       26.16      1.06 o
  -2   1   4      186.51      170.77      2.98 o
  -1   1   4      368.74      374.64      5.91 o
   0   1   4     1808.77     1843.69     20.57 o
   1   1   4     6531.45     6414.97     70.18 o
   2   1   4      123.55      129.37      1.88 o
   3   1   4       15.85       20.44      0.78 o
   4   1   4      272.51      259.08      4.19 o
   5   1   4        8.06       11.40      1.11 o
   6   1   4        0.22        1.28      0.80 o
   7   1   4      222.25      233.61      4.96 o
   8   1   4      143.03      126.58      5.21 o
   9   1   4        1.04        0.00      1.38 o
 -11   2   4       11.83       12.86      1.85 o
 -10   2   4       22.07       21.73      2.07 o
  -9   2   4      124.12      115.12      3.60 o
  -8   2   4        1.53        0.35      0.75 o
  -7   2   4      237.71      234.30      4.04 o
  -6   2   4       72.87       79.74      1.90 o
  -5   2   4     3855.74     4053.85     52.10 o
  -4   2   4      250.23      270.20      3.22 o
  -3   2   4       69.95       74.67      1.56 o
  -2   2   4      399.61      420.76      4.72 o
  -1   2   4      101.60      103.46      2.15 o
   0   2   4      908.17      949.45     11.16 o
   1   2   4     1069.38     1048.94     11.20 o
   2   2   4     1011.53      973.86     10.74 o
   3   2   4        0.09        1.77      0.47 o
   4   2   4       75.07       72.43      2.56 o
   5   2   4      286.35      269.07      4.63 o
   6   2   4       81.36       83.35      2.57 o
   7   2   4       18.24       16.70      2.61 o
   8   2   4       54.44       47.29      2.50 o
   9   2   4        8.04        8.48      1.77 o
 -11   3   4      115.46      116.65      5.02 o
 -10   3   4        5.71        4.83      1.43 o
  -9   3   4       18.72       18.97      2.50 o
  -8   3   4       52.27       47.22      2.19 o
  -7   3   4      230.97      238.17      3.92 o
  -6   3   4        6.54        7.66      0.77 o
  -5   3   4     1815.47     2053.42     19.03 o
  -4   3   4      256.56      262.35      2.97 o
  -3   3   4      116.32      103.63      1.82 o
  -2   3   4      943.02     1002.27     11.71 o
  -1   3   4     1246.41     1139.50     13.36 o
   0   3   4       60.26       60.45      1.12 o
   1   3   4        1.12        0.30      0.77 o
   2   3   4        0.78        0.86      0.69 o
   3   3   4     2561.29     2466.52     24.83 o
   4   3   4      182.79      185.38      3.59 o
   5   3   4      294.46      282.27      4.83 o
   6   3   4       27.27       20.51      1.63 o
   7   3   4       16.85       17.31      1.93 o
   8   3   4        0.31        0.95      1.06 o
   9   3   4        0.53        0.77      1.76 o
 -11   4   4        0.07        0.51      1.77 o
 -10   4   4      107.62      116.75      4.06 o
  -9   4   4       10.22        6.15      1.17 o
  -8   4   4        0.27        0.00      0.83 o
  -7   4   4       50.77       48.83      1.82 o
  -6   4   4       13.75       11.79      0.97 o
  -5   4   4      471.92      424.59      4.91 o
  -4   4   4       25.74       35.26      1.05 o
  -3   4   4     3564.87     3783.12     29.01 o
  -2   4   4      704.52      737.82      8.23 o
  -1   4   4     1275.70     1246.60     12.82 o
   0   4   4      174.14      163.70      2.20 o
   1   4   4       68.89       75.54      1.46 o
   2   4   4      533.95      523.10      6.72 o
   3   4   4       44.12       45.80      1.97 o
   4   4   4      624.96      601.90      7.92 o
   5   4   4      130.68      135.35      3.28 o
   6   4   4       41.54       47.88      2.20 o
   7   4   4       11.72       13.63      1.62 o
   8   4   4        6.27        6.49      1.39 o
 -11   5   4        4.05        0.93      1.77 o
 -10   5   4        2.10        2.44      1.39 o
  -9   5   4      521.17      541.65     12.20 o
  -8   5   4       20.72       18.49      1.55 o
  -7   5   4       81.60       68.75      2.80 o
  -6   5   4       12.00        9.58      0.92 o
  -5   5   4      526.80      509.56      6.68 o
  -4   5   4        1.00        0.78      0.34 o
  -3   5   4     2047.36     2270.48     18.11 o
  -2   5   4     1351.19     1364.39     14.25 o
  -1   5   4       61.64       78.96      2.82 o
   0   5   4       58.06       47.05      2.34 o
   1   5   4      186.49      173.34      2.92 o
   2   5   4       76.75       74.22      2.21 o
   3   5   4       17.15       21.65      1.90 o
   4   5   4      274.81      290.02      4.91 o
   5   5   4       78.47       82.67      2.67 o
   6   5   4       39.92       39.66      2.38 o
   7   5   4       14.52       15.60      1.80 o
   8   5   4        1.09        2.92      1.33 o
 -10   6   4        0.15        0.00      1.24 o
  -9   6   4        0.20        2.75      1.17 o
  -8   6   4      125.15      113.20      3.63 o
  -7   6   4        0.08        0.17      1.19 o
  -6   6   4        3.07        4.56      0.87 o
  -5   6   4        2.95        4.91      0.83 o
  -4   6   4        2.47        1.63      0.49 o
  -3   6   4      255.10      237.03      3.63 o
  -2   6   4      161.67      161.00      4.31 o
  -1   6   4     1936.98     2045.16     20.66 o
   0   6   4        9.44       10.64      0.94 o
   1   6   4      138.46      136.20      6.42 o
   2   6   4        0.03        0.00      0.60 o
   3   6   4       30.67       36.71      3.18 o
   4   6   4      256.55      241.85      5.10 o
   5   6   4       52.93       61.74      3.09 o
   6   6   4        2.87        3.21      1.27 o
   7   6   4        2.29        2.42      1.93 o
 -10   7   4        1.14        0.00      2.17 o
  -9   7   4        0.41        0.40      1.01 o
  -8   7   4        3.57        2.08      1.07 o
  -7   7   4      734.49      634.22     11.68 o
  -6   7   4       30.64       22.71      1.60 o
  -5   7   4       16.43       16.30      1.43 o
  -4   7   4        0.08        0.00      0.60 o
  -3   7   4      383.26      373.34      5.12 o
  -2   7   4      120.73      125.68      2.86 o
  -1   7   4      379.03      408.81      5.74 o
   0   7   4       29.00       36.60      2.46 o
   1   7   4        2.07        0.00      1.40 o
   2   7   4       16.46       14.63      1.56 o
   3   7   4       38.15       37.17      3.72 o
   4   7   4       83.65       78.83      2.91 o
   5   7   4       54.13       61.12      2.96 o
   6   7   4        0.60        0.00      1.45 o
   7   7   4       41.24       48.40      3.40 o
  -9   8   4       22.95       26.47      2.07 o
  -8   8   4       10.69       11.82      1.47 o
  -7   8   4        0.02        0.19      0.88 o
  -6   8   4      293.68      287.54      5.36 o
  -5   8   4      186.94      160.84      3.69 o
  -4   8   4       20.65       19.66      1.34 o
  -3   8   4       27.09       27.09      1.45 o
  -2   8   4        9.38        9.07      1.04 o
  -1   8   4        3.51        2.61      0.98 o
   0   8   4       30.81       30.77      1.96 o
   1   8   4      946.36      928.71     14.32 o
   2   8   4        9.13        3.68      1.09 o
   3   8   4       37.44       35.88      2.73 o
   4   8   4        2.44        1.07      1.01 o
   5   8   4       34.32       33.55      2.83 o
   6   8   4        1.44        3.59      1.83 o
  -9   9   4        9.29       10.57      1.90 o
  -8   9   4       37.98       42.95      2.51 o
  -7   9   4        4.17        5.88      1.23 o
  -6   9   4       12.27        6.12      1.19 o
  -5   9   4      138.64      130.80      3.47 o
  -4   9   4       49.29       43.62      1.97 o
  -3   9   4       54.97       57.36      2.14 o
  -2   9   4       16.45       18.23      1.89 o
  -1   9   4       24.93       24.16      1.85 o
   0   9   4       17.97       21.80      1.93 o
   1   9   4       15.74       21.09      3.08 o
   2   9   4        1.42        1.00      1.09 o
   3   9   4        0.00        0.05      1.03 o
   4   9   4       21.78       22.12      2.25 o
   5   9   4        3.06        2.01      1.45 o
  -8  10   4       11.42        7.59      2.04 o
  -7  10   4       11.23       13.49      1.75 o
  -6  10   4        9.96        9.16      1.35 o
  -5  10   4       45.35       33.62      2.59 o
  -4  10   4      453.05      428.07      6.30 o
  -3  10   4      101.72       94.26      3.01 o
  -2  10   4       26.89       23.08      2.03 o
  -1  10   4       24.74       26.16      2.03 o
   0  10   4       42.15       47.87      2.63 o
   1  10   4        0.06        1.18      1.03 o
   2  10   4        0.03        0.05      1.03 o
   3  10   4      145.54      142.59      4.78 o
   4  10   4        0.35        0.00      1.38 o
  -7  11   4        0.02        0.00      1.38 o
  -6  11   4       62.78       70.05      3.05 o
  -5  11   4       33.65       35.70      2.51 o
  -4  11   4        1.98        5.00      1.23 o
  -3  11   4       78.69       70.94      3.09 o
  -2  11   4       43.86       31.09      3.18 o
  -1  11   4       24.52       26.69      2.15 o
   0  11   4       15.28       18.11      1.96 o
   1  11   4        3.50        1.87      1.38 o
   2  11   4        6.59        6.46      2.10 o
   3  11   4        8.18        7.48      2.57 o
  -5  12   4       21.31       21.91      2.41 o
  -4  12   4       22.89       21.07      3.38 o
  -3  12   4        8.24        4.68      1.43 o
  -2  12   4      118.72      133.21      4.19 o
  -1  12   4       15.98       17.28      2.93 o
   0  12   4        7.12        5.40      1.39 o
   1  12   4        1.56        2.34      1.89 o
  -2 -14   5        9.01       14.38      2.84 o
  -1 -14   5        5.55        6.64      2.35 o
   0 -14   5       14.44       11.32      1.68 o
   1 -14   5        6.55        7.87      1.56 o
   2 -14   5        3.18        2.93      1.22 o
   3 -14   5       72.15       77.48      3.67 o
   4 -14   5       47.22       57.21      4.10 o
  -4 -13   5        9.12       14.07      3.05 o
  -3 -13   5       39.33       36.62      2.75 o
  -2 -13   5        8.25        4.11      1.45 o
  -1 -13   5      129.68      125.96      4.42 o
   0 -13   5       54.94       55.04      2.77 o
   1 -13   5        0.01        0.00      1.13 o
   2 -13   5        4.57        5.71      1.33 o
   3 -13   5        6.64        7.80      1.33 o
   4 -13   5       27.00       30.20      2.37 o
   5 -13   5        3.19        3.05      1.27 o
   6 -13   5       61.88       77.01      6.02 o
  -5 -12   5        8.60        5.29      1.53 o
  -4 -12   5       18.84       17.12      2.01 o
  -3 -12   5      108.14       95.90      3.91 o
  -2 -12   5       28.05       30.75      2.65 o
  -1 -12   5        0.44        0.51      0.91 o
   0 -12   5        4.64        3.34      1.13 o
   1 -12   5        1.40        0.82      0.88 o
   2 -12   5       19.47       16.21      1.68 o
   3 -12   5       19.28       18.04      1.72 o
   4 -12   5       98.22       91.31      3.26 o
   5 -12   5       13.39       15.64      2.62 o
   6 -12   5        4.65        2.17      1.21 o
   7 -12   5       31.58       37.40      4.01 o
  -7 -11   5        1.24        1.71      2.67 o
  -6 -11   5        0.64        0.67      1.38 o
  -5 -11   5        1.65        0.16      1.42 o
  -4 -11   5        7.42       10.11      1.56 o
  -3 -11   5        8.15        7.76      1.19 o
  -2 -11   5        1.03        2.59      1.09 o
  -1 -11   5      465.48      476.57      7.25 o
   0 -11   5       10.49        7.76      1.43 o
   1 -11   5      453.15      453.86      7.61 o
   2 -11   5       43.04       39.81      2.15 o
   3 -11   5      244.29      226.29      5.60 o
   4 -11   5      181.86      175.42      4.92 o
   5 -11   5      107.77      110.15      3.53 o
   6 -11   5        2.86        2.67      1.13 o
   7 -11   5        6.31        6.08      1.75 o
  -7 -10   5       26.40       24.74      2.65 o
  -6 -10   5        2.30        0.73      1.20 o
  -5 -10   5       60.95       64.12      2.88 o
  -4 -10   5        0.05        0.00      0.74 o
  -3 -10   5      227.48      251.60      4.77 o
  -2 -10   5       67.31       65.35      2.13 o
  -1 -10   5      365.84      365.55      7.87 o
   0 -10   5      177.80      189.80      3.92 o
   1 -10   5        0.96        1.62      1.04 o
   2 -10   5       26.03       20.66      1.77 o
   3 -10   5      215.60      208.04      4.47 o
   4 -10   5      438.78      423.36      7.05 o
   5 -10   5       74.47       76.03      2.79 o
   6 -10   5       66.27       60.40      2.87 o
   7 -10   5       54.21       60.84      2.66 o
   8 -10   5       20.69       22.71      2.25 o
  -8  -9   5       29.36       27.44      3.21 o
  -7  -9   5        2.75        2.78      1.22 o
  -6  -9   5        6.09        2.65      1.47 o
  -5  -9   5        0.77        2.04      1.04 o
  -4  -9   5        4.31        3.83      1.00 o
  -3  -9   5      475.55      470.79      6.37 o
  -2  -9   5        2.55        4.16      1.02 o
  -1  -9   5      256.57      269.13      5.51 o
   0  -9   5       18.05       19.77      1.77 o
   1  -9   5     1241.04     1187.75     17.18 o
   2  -9   5       17.14       16.22      1.33 o
   3  -9   5      325.95      307.17      5.45 o
   4  -9   5      183.34      174.65      4.07 o
   5  -9   5      293.70      287.57      5.63 o
   6  -9   5        0.05        0.00      0.88 o
   7  -9   5        1.48        1.23      0.81 o
   8  -9   5       17.28       17.94      1.95 o
   9  -9   5        0.00        0.00      1.89 o
  -9  -8   5        0.05        0.00      2.67 o
  -8  -8   5       15.41        8.71      1.68 o
  -7  -8   5       37.20       50.19      4.15 o
  -6  -8   5        0.20        0.00      0.87 o
  -5  -8   5      225.93      226.11      4.12 o
  -4  -8   5        1.72        0.41      0.74 o
  -3  -8   5     1401.10     1409.47     14.35 o
  -2  -8   5       50.94       42.12      1.56 o
  -1  -8   5        5.62        4.81      0.75 o
   0  -8   5       14.76       16.94      1.84 o
   1  -8   5      893.84      877.43     12.36 o
   2  -8   5       95.62      106.90      3.18 o
   3  -8   5       44.61       40.46      2.12 o
   4  -8   5        0.02        0.87      0.79 o
   5  -8   5        5.10        3.16      1.06 o
   6  -8   5        2.81        1.19      0.88 o
   7  -8   5       19.68       23.24      2.96 o
   8  -8   5       62.32       61.67      3.33 o
   9  -8   5       21.10       21.97      2.35 o
  -9  -7   5        0.60        0.00      1.30 o
  -8  -7   5        4.95        5.00      1.27 o
  -7  -7   5       26.89       38.02      3.60 o
  -6  -7   5      105.96      112.94      3.84 o
  -5  -7   5       15.49       12.26      1.12 o
  -4  -7   5       40.27       37.73      1.79 o
  -3  -7   5      249.36      282.50      3.75 o
  -2  -7   5       63.89       60.67      2.09 o
  -1  -7   5      251.01      273.73      3.87 o
   0  -7   5       56.89       51.61      1.69 o
   1  -7   5       94.50      112.92      3.84 o
   2  -7   5       16.42       16.17      1.13 o
   3  -7   5      982.34      988.64     12.41 o
   4  -7   5        5.07        4.16      0.88 o
   5  -7   5     1512.99     1489.58     16.52 o
   6  -7   5      111.58      101.99      2.84 o
   7  -7   5      113.91      116.26      3.47 o
   8  -7   5        0.31        0.00      0.97 o
   9  -7   5        5.66        4.35      1.45 o
 -10  -6   5        0.25        0.00      2.67 o
  -9  -6   5        9.36       11.42      1.80 o
  -8  -6   5       75.22       71.87      3.54 o
  -7  -6   5       10.19        7.74      1.74 o
  -6  -6   5      111.38      107.22      3.68 o
  -5  -6   5       39.75       46.65      1.82 o
  -4  -6   5      279.71      266.31      3.97 o
  -3  -6   5      868.97      849.38      9.77 o
  -2  -6   5        3.25        3.39      0.68 o
  -1  -6   5       20.72       14.88      0.95 o
   0  -6   5       22.53       22.30      2.22 o
   1  -6   5       17.78       21.53      1.17 o
   2  -6   5       31.50       39.64      1.56 o
   3  -6   5      130.39      133.02      3.86 o
   4  -6   5       94.54       96.23      3.61 o
   5  -6   5      607.76      620.71      8.22 o
   6  -6   5      822.40      790.82      9.02 o
   7  -6   5        0.04        0.43      1.64 o
   8  -6   5       16.65       15.28      1.77 o
   9  -6   5        5.48        8.07      1.53 o
 -10  -5   5        1.43        3.96      1.39 o
  -9  -5   5        0.02        0.52      1.40 o
  -8  -5   5       18.06       20.01      1.80 o
  -7  -5   5       94.33       93.05      3.26 o
  -6  -5   5       15.88        9.29      1.10 o
  -5  -5   5        8.30        8.46      0.82 o
  -4  -5   5       27.44       22.96      1.40 o
  -3  -5   5      209.62      213.90      3.19 o
  -2  -5   5       91.73       96.14      1.76 o
  -1  -5   5     1271.12     1363.38     13.71 o
   0  -5   5      135.30      148.63      2.70 o
   1  -5   5      437.74      386.12      5.33 o
   2  -5   5        5.32        5.44      0.58 o
   3  -5   5      823.88      790.63      9.26 o
   4  -5   5      132.51      137.95      2.94 o
   5  -5   5        0.00        0.62      0.68 o
   6  -5   5      248.30      229.92      3.78 o
   7  -5   5      501.19      498.87      7.88 o
   8  -5   5       20.54       20.78      2.16 o
   9  -5   5       26.08       23.11      3.01 o
  10  -5   5       55.99       58.83      7.35 o
 -10  -4   5        9.75       10.62      1.95 o
  -9  -4   5       24.22       25.71      2.50 o
  -8  -4   5        9.37        5.89      1.45 o
  -7  -4   5       71.63       77.42      2.70 o
  -6  -4   5      892.23      872.13     11.95 o
  -5  -4   5       56.36       60.67      1.53 o
  -4  -4   5      561.95      619.25      6.16 o
  -3  -4   5        0.79        0.45      0.47 o
  -2  -4   5      842.46      879.60     10.07 o
  -1  -4   5     6026.39     5999.76     55.41 o
   0  -4   5      113.66      124.67      2.50 o
   1  -4   5       40.12       42.45      1.77 o
   2  -4   5        0.17        1.47      0.51 o
   3  -4   5      496.44      407.58      6.33 o
   4  -4   5        4.71        5.96      0.81 o
   5  -4   5      138.02      138.78      3.38 o
   6  -4   5      475.37      466.93      6.85 o
   7  -4   5      107.15      107.35      3.13 o
   8  -4   5      230.85      236.80      6.75 o
   9  -4   5        3.08        3.15      3.34 o
  10  -4   5       78.47       74.88      7.35 o
 -11  -3   5       12.51       19.77      5.01 o
 -10  -3   5      183.57      181.08      5.88 o
  -9  -3   5       20.35       20.61      2.08 o
  -8  -3   5      133.79      130.26      4.21 o
  -7  -3   5        0.27        1.56      0.88 o
  -6  -3   5      640.26      624.96      7.83 o
  -5  -3   5     1284.16     1300.13     14.97 o
  -4  -3   5        1.44        1.20      0.41 o
  -3  -3   5      322.85      329.90      4.61 o
  -2  -3   5      220.79      264.15      4.00 o
  -1  -3   5     1802.03     1779.72     19.77 o
   0  -3   5      974.51      954.11     11.42 o
   1  -3   5     1526.22     1559.00     20.17 o
   2  -3   5     1548.69     1513.61     15.55 o
   3  -3   5      428.41      377.85      4.43 o
   4  -3   5       82.25       81.34      1.84 o
   5  -3   5      766.50      791.59      7.86 o
   6  -3   5       98.54       93.73      2.59 o
   7  -3   5      158.67      139.62      4.75 o
   8  -3   5       16.99       21.79      2.57 o
   9  -3   5      124.77      142.18      7.02 o
  10  -3   5        3.11        0.00      2.67 o
 -11  -2   5        0.06        0.76      1.58 o
 -10  -2   5       41.07       53.10      5.13 o
  -9  -2   5       12.19       16.85      1.95 o
  -8  -2   5       15.77       13.63      1.26 o
  -7  -2   5       44.35       42.29      2.09 o
  -6  -2   5        0.09        0.00      0.57 o
  -5  -2   5      730.83      763.45      7.84 o
  -4  -2   5      718.72      717.86      9.19 o
  -3  -2   5      185.65      208.82      3.30 o
  -2  -2   5      657.53      745.46      8.56 o
  -1  -2   5       91.24      123.00      3.18 o
   0  -2   5      655.95      666.22      8.35 o
   1  -2   5     2238.42     2216.78     27.77 o
   2  -2   5      337.94      347.72      4.60 o
   3  -2   5      641.70      673.16      7.37 o
   4  -2   5      233.91      274.74      3.81 o
   5  -2   5      109.05       97.16      2.16 o
   6  -2   5      134.51      131.60      3.67 o
   7  -2   5       94.26       94.75      2.96 o
   8  -2   5       38.04       47.44      3.34 o
   9  -2   5       19.56       14.84      2.23 o
  10  -2   5       10.49       13.37      4.01 o
 -11  -1   5        0.04        0.00      1.16 o
 -10  -1   5       38.94       28.62      2.56 o
  -9  -1   5        2.43        1.61      0.98 o
  -8  -1   5      104.65      103.82      3.46 o
  -7  -1   5        6.24        7.89      0.95 o
  -6  -1   5      498.92      506.50      6.59 o
  -5  -1   5      160.95      156.05      3.05 o
  -4  -1   5      239.80      246.23      5.64 o
  -3  -1   5        0.04        3.08      1.83 o
  -2  -1   5      291.81      381.88      5.54 o
  -1  -1   5      103.22       96.63      2.15 o
   0  -1   5      533.01      585.02     10.49 o
   1  -1   5     1111.03     1108.10     11.65 o
   2  -1   5      376.69      335.57      4.52 o
   3  -1   5      508.30      565.56      6.09 o
   4  -1   5      309.86      298.51      3.57 o
   5  -1   5      111.55      121.37      2.90 o
   6  -1   5       24.59       24.65      1.68 o
   7  -1   5        8.58        5.16      1.74 o
   8  -1   5        1.93        1.74      1.01 o
   9  -1   5       38.69       45.48      3.21 o
 -11   0   5        7.92        4.63      2.85 o
 -10   0   5       38.49       40.02      2.61 o
  -9   0   5       70.37       73.09      3.01 o
  -8   0   5        3.84        5.76      1.15 o
  -7   0   5        0.19        0.73      0.93 o
  -6   0   5       34.60       28.69      1.60 o
  -5   0   5       55.75       65.95      1.90 o
  -4   0   5     1252.68     1247.39     15.14 o
  -3   0   5      917.35      951.79      9.58 o
  -2   0   5      488.18      455.73      6.41 o
  -1   0   5      212.48      236.35      5.42 o
   0   0   5       34.09       59.23      1.35 o
   1   0   5      566.45      555.87      5.86 o
   2   0   5       58.11       53.08      0.95 o
   3   0   5     1017.21     1088.46      9.72 o
   4   0   5        7.36        7.93      0.99 o
   5   0   5      187.93      172.45      3.40 o
   6   0   5      270.49      271.43      4.74 o
   7   0   5      111.10      114.04      3.31 o
   8   0   5      122.30      122.96      3.73 o
   9   0   5       26.74       32.84      2.75 o
 -11   1   5        5.12        4.50      1.36 o
 -10   1   5       10.07       10.32      1.68 o
  -9   1   5       52.21       56.62      3.67 o
  -8   1   5      640.90      648.56     11.57 o
  -7   1   5       30.18       38.78      1.82 o
  -6   1   5       68.62       55.61      1.81 o
  -5   1   5        5.51       12.22      1.04 o
  -4   1   5     5202.03     5278.45     50.44 o
  -3   1   5     2764.14     2829.06     25.75 o
  -2   1   5      484.29      482.77      7.70 o
  -1   1   5        4.59        7.06      2.45 o
   0   1   5     2834.29     2835.25     31.13 o
   1   1   5       88.59       63.04      2.22 o
   2   1   5       25.96       37.00      1.51 o
   3   1   5      771.43      814.44      9.47 o
   4   1   5      675.57      721.68      8.79 o
   5   1   5       56.86       57.31      2.36 o
   6   1   5       59.44       61.82      2.31 o
   7   1   5       36.33       36.34      2.15 o
   8   1   5       69.00       72.67      2.96 o
   9   1   5        1.95        0.00      1.25 o
 -11   2   5        7.76        5.39      1.52 o
 -10   2   5        4.02        1.48      1.13 o
  -9   2   5       42.48       33.34      2.21 o
  -8   2   5      265.14      274.85      4.94 o
  -7   2   5        1.84        1.52      0.80 o
  -6   2   5      151.78      142.15      2.65 o
  -5   2   5        3.40        2.32      1.04 o
  -4   2   5      658.28      637.78      6.48 o
  -3   2   5     2322.58     2271.25     19.39 o
  -2   2   5      950.97      969.53     13.74 o
  -1   2   5       31.15       28.66      1.17 o
   0   2   5      404.88      386.96      5.48 o
   1   2   5      246.68      250.02      6.27 o
   2   2   5       59.84       72.37      1.94 o
   3   2   5     1606.05     1635.17     17.16 o
   4   2   5      314.38      309.37      4.94 o
   5   2   5        0.16        0.00      1.25 o
   6   2   5       47.95       40.85      2.00 o
   7   2   5      122.10      131.10      3.73 o
   8   2   5       99.65       96.67      3.44 o
   9   2   5        7.40       10.21      2.57 o
 -11   3   5        3.04        5.99      1.62 o
 -10   3   5       37.12       30.92      2.36 o
  -9   3   5       12.17       11.28      1.26 o
  -8   3   5        9.83        9.99      1.19 o
  -7   3   5       35.73       32.25      1.55 o
  -6   3   5      784.45      756.12      8.37 o
  -5   3   5       33.29       29.98      1.38 o
  -4   3   5        0.29        0.58      0.54 o
  -3   3   5     1091.89     1102.36     11.00 o
  -2   3   5     4250.24     4301.55     46.68 o
  -1   3   5       19.30       21.84      0.98 o
   0   3   5      524.64      515.41      6.89 o
   1   3   5      246.57      246.56      3.55 o
   2   3   5      987.26      994.39     12.41 o
   3   3   5      237.28      243.68      4.13 o
   4   3   5       14.23       17.64      1.56 o
   5   3   5       31.56       29.27      1.68 o
   6   3   5       28.12       29.28      1.86 o
   7   3   5       38.91       42.57      2.50 o
   8   3   5        1.26        1.95      1.53 o
 -11   4   5        5.87        0.00      1.71 o
 -10   4   5       43.58       41.70      2.77 o
  -9   4   5        0.03        0.00      1.16 o
  -8   4   5        2.33        5.47      3.12 o
  -7   4   5       19.95       24.39      1.58 o
  -6   4   5      154.30      137.46      2.81 o
  -5   4   5        2.50        5.44      0.73 o
  -4   4   5      572.97      552.00      5.39 o
  -3   4   5      531.24      515.02      5.32 o
  -2   4   5      223.91      217.40      3.32 o
  -1   4   5      122.17      116.95      2.29 o
   0   4   5       32.41       43.18      1.15 o
   1   4   5       66.27       75.71      1.88 o
   2   4   5      561.69      552.32      8.02 o
   3   4   5       37.79       54.66      2.93 o
   4   4   5        5.86        5.26      0.99 o
   5   4   5       23.29       22.72      1.64 o
   6   4   5       29.55       29.58      1.90 o
   7   4   5        0.00        0.00      0.91 o
   8   4   5        6.86        5.70      1.74 o
 -10   5   5       22.11       20.47      2.22 o
  -9   5   5        0.03        0.00      1.35 o
  -8   5   5        7.16        6.25      1.16 o
  -7   5   5       14.85       20.26      1.55 o
  -6   5   5      117.58      132.81      3.16 o
  -5   5   5        8.89       10.31      0.95 o
  -4   5   5      124.69      129.92      2.50 o
  -3   5   5      338.65      345.03      7.04 o
  -2   5   5      135.08      123.01      2.48 o
  -1   5   5      378.63      352.21      4.81 o
   0   5   5      493.97      528.88     13.69 o
   1   5   5       29.40       41.09      2.08 o
   2   5   5      268.69      261.45      6.32 o
   3   5   5       12.58       13.88      1.39 o
   4   5   5      320.38      312.89      5.91 o
   5   5   5      154.93      150.81      4.07 o
   6   5   5        2.69        1.41      0.98 o
   7   5   5        1.95        0.47      1.27 o
   8   5   5        2.44        3.90      1.85 o
 -10   6   5        8.22        7.35      1.52 o
  -9   6   5       63.12       55.40      3.38 o
  -8   6   5        4.25        3.85      1.26 o
  -7   6   5       15.98       21.81      1.72 o
  -6   6   5      129.28      139.48      3.45 o
  -5   6   5       21.67       16.58      1.26 o
  -4   6   5       14.91       16.11      1.29 o
  -3   6   5      149.88      143.01      2.78 o
  -2   6   5      490.06      462.70      6.26 o
  -1   6   5      175.67      194.57      3.95 o
   0   6   5        0.60        0.00      0.95 o
   1   6   5        3.80        1.43      0.97 o
   2   6   5       13.70       15.62      1.53 o
   3   6   5        0.43        0.00      0.88 o
   4   6   5       66.47       68.99      2.73 o
   5   6   5       78.00       73.45      3.28 o
   6   6   5        0.32        2.78      1.33 o
   7   6   5        0.08        0.79      1.33 o
 -10   7   5       19.76       16.78      2.70 o
  -9   7   5       10.83       14.59      1.85 o
  -8   7   5        2.35        1.04      1.17 o
  -7   7   5       62.12       51.87      2.47 o
  -6   7   5      132.91      141.77      4.35 o
  -5   7   5        0.01        0.00      0.78 o
  -4   7   5      143.54      128.46      2.82 o
  -3   7   5        5.93        7.41      0.90 o
  -2   7   5        0.36        1.62      0.73 o
  -1   7   5        0.30        0.00      0.68 o
   0   7   5      563.92      549.19     12.05 o
   1   7   5        7.70        7.06      1.51 o
   2   7   5      250.49      248.65      5.90 o
   3   7   5        4.49        2.17      1.09 o
   4   7   5       53.61       45.25      2.61 o
   5   7   5       94.89       90.67      3.43 o
   6   7   5       56.30       53.83      3.03 o
  -9   8   5        9.92       11.87      1.80 o
  -8   8   5       37.28       46.02      2.52 o
  -7   8   5       65.15       64.19      2.85 o
  -6   8   5       72.51       73.56      2.80 o
  -5   8   5        1.99        1.74      0.95 o
  -4   8   5       47.34       46.05      1.96 o
  -3   8   5        0.07        0.00      0.69 o
  -2   8   5        0.10        0.00      0.88 o
  -1   8   5      344.36      372.99      8.68 o
   0   8   5      171.56      165.15      4.70 o
   1   8   5        8.95       12.98      1.53 o
   2   8   5      104.30       97.46      3.73 o
   3   8   5       32.61       33.98      2.56 o
   4   8   5        3.95        3.76      1.27 o
   5   8   5        0.03        0.85      1.45 o
   6   8   5       10.96        2.67      2.36 o
  -8   9   5       15.16       18.62      1.96 o
  -7   9   5       31.39       25.12      2.00 o
  -6   9   5        0.71        0.14      0.90 o
  -5   9   5        6.36        8.39      1.29 o
  -4   9   5       11.43       12.98      1.51 o
  -3   9   5       33.24       32.23      2.10 o
  -2   9   5       12.50       13.77      1.62 o
  -1   9   5       27.27       39.85      2.31 o
   0   9   5       16.49       17.51      1.95 o
   1   9   5       31.46       31.35      2.42 o
   2   9   5       39.58       46.24      2.83 o
   3   9   5        0.01        0.00      1.54 o
   4   9   5       30.70       30.55      2.75 o
   5   9   5        0.14        1.67      2.36 o
  -7  10   5       13.48       12.71      1.68 o
  -6  10   5       20.68       21.11      2.18 o
  -5  10   5      274.34      254.70      5.36 o
  -4  10   5        0.55        0.96      0.98 o
  -3  10   5       64.30       63.64      2.98 o
  -2  10   5       10.40        9.75      1.56 o
  -1  10   5       13.85       17.08      1.68 o
   0  10   5        0.06        0.00      0.97 o
   1  10   5       37.65       41.97      3.27 o
   2  10   5        6.57        6.27      1.79 o
   3  10   5        0.01        1.70      1.53 o
  -6  11   5        1.17        2.27      1.15 o
  -5  11   5        5.16        6.26      1.54 o
  -4  11   5       19.97       16.64      4.27 o
  -3  11   5       19.98       17.79      1.85 o
  -2  11   5        1.13        2.58      1.27 o
  -1  11   5        6.83        8.01      1.48 o
   0  11   5        3.39        0.80      1.54 o
   1  11   5        3.44        3.21      1.45 o
   2  11   5        0.57        0.89      2.09 o
  -4  12   5        0.82        0.33      1.89 o
  -3  12   5       24.65       27.95      3.91 o
  -2  12   5        5.46        8.06      2.04 o
  -1  12   5        7.68        4.23      1.93 o
  -2 -14   6        9.75       10.58      2.57 o
  -1 -14   6        1.01        1.34      1.73 o
   0 -14   6       43.02       45.27      3.96 o
   1 -14   6      147.34      162.87      4.61 o
   2 -14   6        0.85        0.00      1.25 o
   3 -14   6       21.50       22.39      3.23 o
   4 -14   6        5.54        3.06      1.82 o
  -4 -13   6       35.91       40.01      4.25 o
  -3 -13   6        0.06        0.00      1.25 o
  -2 -13   6        1.53        2.14      1.38 o
  -1 -13   6        2.67        2.73      1.45 o
   0 -13   6       31.67       32.51      2.99 o
   1 -13   6       20.25       23.83      2.03 o
   2 -13   6      166.39      163.85      4.55 o
   3 -13   6        9.36        5.48      1.33 o
   4 -13   6       42.46       44.15      2.63 o
   5 -13   6       34.34       41.71      3.37 o
  -6 -12   6       20.10       23.57      9.69 o
  -5 -12   6       30.80       31.30      3.60 o
  -4 -12   6        1.18        1.54      1.38 o
  -3 -12   6        4.32        2.81      1.38 o
  -2 -12   6       46.91       58.62      3.33 o
  -1 -12   6        3.83        3.90      1.09 o
   0 -12   6       71.44       65.71      2.64 o
   1 -12   6       25.77       24.25      1.81 o
   2 -12   6      245.75      220.26      6.08 o
   3 -12   6      141.64      136.57      4.52 o
   4 -12   6       24.19       18.67      3.16 o
   5 -12   6        2.51        4.67      1.45 o
   6 -12   6       17.76       15.66      2.27 o
  -7 -11   6        0.01        0.00      2.67 o
  -6 -11   6       82.92       91.44      4.50 o
  -5 -11   6        0.15        0.25      1.24 o
  -4 -11   6       12.38       12.83      1.68 o
  -3 -11   6       13.05       13.00      1.77 o
  -2 -11   6       30.54       31.35      2.15 o
  -1 -11   6        0.20        0.16      0.83 o
   0 -11   6        6.29        2.64      1.01 o
   1 -11   6       13.01       14.84      1.77 o
   2 -11   6      451.45      403.28      9.96 o
   3 -11   6        7.38        5.49      1.45 o
   4 -11   6       17.78       15.90      1.85 o
   5 -11   6        1.47        0.22      0.88 o
   6 -11   6       62.15       66.11      2.98 o
   7 -11   6        4.20        3.91      1.17 o
  -7 -10   6        2.14        0.74      1.35 o
  -6 -10   6       15.78       16.22      1.72 o
  -5 -10   6       57.48       60.01      2.67 o
  -4 -10   6       20.42       20.13      1.55 o
  -3 -10   6        0.50        0.61      0.79 o
  -2 -10   6      537.79      538.74      8.73 o
  -1 -10   6        6.54        5.51      1.04 o
   0 -10   6        0.32        0.00      0.74 o
   1 -10   6       18.65       17.87      1.77 o
   2 -10   6       56.07       60.23      2.75 o
   3 -10   6       12.42        6.62      1.38 o
   4 -10   6       48.99       53.94      2.37 o
   5 -10   6        0.43        0.00      0.88 o
   6 -10   6       45.54       35.87      2.24 o
   7 -10   6       40.21       36.07      2.81 o
   8 -10   6        8.96        5.68      2.36 o
  -8  -9   6        0.89        0.00      1.25 o
  -7  -9   6       13.28       10.47      1.72 o
  -6  -9   6       80.23       76.85      2.85 o
  -5  -9   6       23.42       26.44      1.86 o
  -4  -9   6      667.02      650.61      8.21 o
  -3  -9   6      129.58      116.20      2.89 o
  -2  -9   6      587.89      541.50      6.93 o
  -1  -9   6        0.01        0.00      0.72 o
   0  -9   6       64.16       51.30      2.80 o
   1  -9   6        6.46        8.46      1.09 o
   2  -9   6        4.34        6.91      1.00 o
   3  -9   6        1.97        0.00      0.72 o
   4  -9   6       36.55       43.22      3.45 o
   5  -9   6       64.30       66.46      2.64 o
   6  -9   6       44.95       45.17      2.45 o
   7  -9   6       33.75       30.22      1.73 o
   8  -9   6       37.40       38.34      4.31 o
  -9  -8   6        7.65        7.12      2.25 o
  -8  -8   6        0.99        0.00      1.35 o
  -7  -8   6        1.11        1.39      1.22 o
  -6  -8   6      175.24      198.64      4.22 o
  -5  -8   6        8.15       11.33      1.12 o
  -4  -8   6      196.25      180.95      3.45 o
  -3  -8   6       25.76       26.26      1.46 o
  -2  -8   6     2622.74     2633.34     24.63 o
  -1  -8   6       10.10        5.13      0.96 o
   0  -8   6      746.96      750.95     11.70 o
   1  -8   6       44.81       45.04      1.83 o
   2  -8   6       62.30       69.38      2.70 o
   3  -8   6       45.10       38.99      1.85 o
   4  -8   6     2192.58     2244.20     25.60 o
   5  -8   6      103.38      104.93      2.83 o
   6  -8   6        3.50        2.75      0.88 o
   7  -8   6       72.39       74.88      2.43 o
   8  -8   6       69.13       69.46      3.33 o
   9  -8   6       78.56       76.61      5.14 o
  -9  -7   6       77.51       80.01      3.91 o
  -8  -7   6        8.63        5.35      1.36 o
  -7  -7   6       27.30       20.59      2.03 o
  -6  -7   6        2.92        0.00      0.80 o
  -5  -7   6      183.32      170.91      3.45 o
  -4  -7   6      229.38      231.32      3.82 o
  -3  -7   6        1.11        0.89      0.81 o
  -2  -7   6        5.63        8.28      0.77 o
  -1  -7   6      226.38      228.27      4.39 o
   0  -7   6      353.75      269.96      4.24 o
   1  -7   6       35.62       34.40      1.57 o
   2  -7   6        3.09        0.14      0.53 o
   3  -7   6      112.74      101.22      3.86 o
   4  -7   6      998.74      964.79     20.84 o
   5  -7   6      187.91      182.35      3.89 o
   6  -7   6      163.26      156.34      3.94 o
   7  -7   6       16.63       16.50      1.62 o
   8  -7   6        2.31        0.61      1.25 o
   9  -7   6       73.31       81.56      8.02 o
 -10  -6   6        0.75        0.00      1.77 o
  -9  -6   6       69.35       77.87      3.60 o
  -8  -6   6       12.12       10.92      1.62 o
  -7  -6   6      134.27      135.02      3.85 o
  -6  -6   6       67.32       72.44      2.88 o
  -5  -6   6       16.20       17.53      1.18 o
  -4  -6   6      448.73      435.04      5.68 o
  -3  -6   6        9.29       10.50      0.97 o
  -2  -6   6       29.78       39.92      1.31 o
  -1  -6   6      388.35      406.82      4.52 o
   0  -6   6     1258.42     1274.82     14.50 o
   1  -6   6       18.11       14.35      1.06 o
   2  -6   6      935.94      930.95     11.47 o
   3  -6   6      521.11      495.95      7.12 o
   4  -6   6      673.77      679.56      8.76 o
   5  -6   6        8.80        6.63      1.04 o
   6  -6   6      120.27      114.34      3.01 o
   7  -6   6        1.11        1.34      0.91 o
   8  -6   6        0.30        0.00      0.97 o
   9  -6   6       66.24       64.74      4.68 o
 -10  -5   6        9.57        8.10      1.80 o
  -9  -5   6       12.36       15.65      1.88 o
  -8  -5   6        0.11        0.00      1.25 o
  -7  -5   6      175.82      171.79      4.32 o
  -6  -5   6       76.16       73.70      2.51 o
  -5  -5   6      126.81      141.17      2.69 o
  -4  -5   6      167.24      166.34      3.52 o
  -3  -5   6      623.39      593.11      7.77 o
  -2  -5   6      900.19      941.88      9.57 o
  -1  -5   6       16.92       15.79      0.87 o
   0  -5   6     2814.40     3229.86     34.86 o
   1  -5   6      470.07      505.49      8.05 o
   2  -5   6      758.26      637.45      8.20 o
   3  -5   6       48.86       56.70      2.32 o
   4  -5   6        3.89        2.62      0.68 o
   5  -5   6       16.58       11.44      1.11 o
   6  -5   6        0.86        0.22      0.73 o
   7  -5   6       17.41       14.90      2.12 o
   8  -5   6       31.29       29.16      2.72 o
   9  -5   6        6.67        4.60      1.72 o
 -10  -4   6       14.23       16.51      2.42 o
  -9  -4   6        6.75        2.57      1.60 o
  -8  -4   6        5.77        4.51      1.45 o
  -7  -4   6      188.52      190.43      4.48 o
  -6  -4   6       93.06      100.42      2.82 o
  -5  -4   6     1117.01     1112.75     13.00 o
  -4  -4   6       10.06       14.29      1.19 o
  -3  -4   6     1080.41     1121.26     12.71 o
  -2  -4   6     1034.45     1047.20     11.84 o
  -1  -4   6        4.70        5.96      0.68 o
   0  -4   6     1802.48     1936.24     21.61 o
   1  -4   6     1222.56     1351.52     18.23 o
   2  -4   6      606.74      723.29      8.90 o
   3  -4   6        4.85        2.80      0.49 o
   4  -4   6        4.65        5.15      0.73 o
   5  -4   6      105.94       92.25      2.59 o
   6  -4   6      105.30       86.53      2.62 o
   7  -4   6      153.54      149.91      4.45 o
   8  -4   6       29.70       29.86      2.72 o
   9  -4   6        0.19        0.00      3.01 o
 -11  -3   6        6.45        6.53      3.05 o
 -10  -3   6        8.41        5.10      1.99 o
  -9  -3   6       71.98       70.01      3.61 o
  -8  -3   6       59.52       65.14      5.43 o
  -7  -3   6        1.95        3.13      0.96 o
  -6  -3   6       46.92       45.20      2.49 o
  -5  -3   6       17.77       20.98      1.36 o
  -4  -3   6     2138.48     2133.38     21.60 o
  -3  -3   6        6.55        2.82      0.63 o
  -2  -3   6      745.09      749.32      8.90 o
  -1  -3   6     2341.41     2263.50     25.05 o
   0  -3   6      875.92      970.12     10.30 o
   1  -3   6      695.27      712.15     10.52 o
   2  -3   6     3943.40     4128.46     50.52 o
   3  -3   6      840.99      911.14      9.18 o
   4  -3   6       55.64       64.26      1.67 o
   5  -3   6      135.04      131.33      2.60 o
   6  -3   6      356.97      326.77      6.21 o
   7  -3   6       39.17       36.13      2.42 o
   8  -3   6        0.28        0.00      1.03 o
   9  -3   6       50.45       58.87      3.83 o
 -11  -2   6       44.72       47.99      3.54 o
 -10  -2   6        3.20        2.16      1.58 o
  -9  -2   6       30.71       29.66      2.50 o
  -8  -2   6       52.82       58.71      3.06 o
  -7  -2   6      167.61      175.21      3.56 o
  -6  -2   6       11.37       14.06      1.55 o
  -5  -2   6      150.71      133.89      2.71 o
  -4  -2   6      483.93      456.82      6.00 o
  -3  -2   6     4988.28     5056.64     74.59 o
  -2  -2   6       21.36        8.14      0.80 o
  -1  -2   6     1259.20     1322.21     15.36 o
   0  -2   6       26.17       22.02      2.03 o
   1  -2   6      226.85      250.06      4.05 o
   2  -2   6     2358.46     2377.33     23.71 o
   3  -2   6      251.01      249.96      3.38 o
   4  -2   6        0.05        4.44      0.64 o
   5  -2   6      353.20      345.63      5.31 o
   6  -2   6       87.29       76.23      2.32 o
   7  -2   6       29.11       24.82      2.25 o
   8  -2   6       29.69       31.81      2.42 o
   9  -2   6       90.56       93.33      4.68 o
 -11  -1   6      107.86      123.04      8.04 o
 -10  -1   6        2.75        2.30      1.49 o
  -9  -1   6        5.70        4.79      1.27 o
  -8  -1   6       23.12       21.74      1.60 o
  -7  -1   6      275.23      249.89      5.37 o
  -6  -1   6        0.98        0.50      0.67 o
  -5  -1   6       98.84      113.93      5.79 o
  -4  -1   6      563.87      555.57      6.90 o
  -3  -1   6       47.35       56.10      1.90 o
  -2  -1   6     1385.05     1411.35     16.81 o
  -1  -1   6      211.71      249.23      4.09 o
   0  -1   6      931.73      951.53     10.62 o
   1  -1   6      612.34      654.59      8.41 o
   2  -1   6     2488.09     2522.32     25.18 o
   3  -1   6      122.87      119.26      2.18 o
   4  -1   6     1393.46     1353.47     13.22 o
   5  -1   6      818.92      857.39     10.48 o
   6  -1   6       82.84       78.18      2.87 o
   7  -1   6        0.15        0.00      0.88 o
   8  -1   6       51.42       62.72      3.40 o
   9  -1   6       26.83       20.44      5.35 o
 -11   0   6       61.53       69.64      4.03 o
 -10   0   6        3.69        3.55      1.33 o
  -9   0   6       38.98       35.39      2.25 o
  -8   0   6       28.10       30.28      1.77 o
  -7   0   6       68.27       62.04      2.82 o
  -6   0   6       74.61       78.84      2.98 o
  -5   0   6     1521.09     1539.68     18.73 o
  -4   0   6      534.93      527.17      6.67 o
  -3   0   6     1427.08     1428.34     15.01 o
  -2   0   6        1.32        0.00      0.42 o
  -1   0   6     4838.92     4838.47     58.79 o
   0   0   6      257.73      258.08      3.86 o
   1   0   6      481.91      415.78      5.70 o
   2   0   6      157.60      154.83      2.78 o
   3   0   6       10.57        6.78      0.80 o
   4   0   6       78.75       67.78      2.07 o
   5   0   6        5.42        6.30      1.04 o
   6   0   6       55.29       66.54      2.46 o
   7   0   6       36.11       45.58      2.50 o
   8   0   6        1.96        4.08      1.36 o
   9   0   6        7.80        8.02      3.34 o
 -11   1   6        0.83        1.12      1.27 o
 -10   1   6        0.46        0.13      1.83 o
  -9   1   6       56.30       56.16      4.82 o
  -8   1   6       29.34       32.05      2.00 o
  -7   1   6        6.70        6.08      1.27 o
  -6   1   6        3.22        5.08      0.80 o
  -5   1   6      462.04      430.70      6.19 o
  -4   1   6       75.22       89.16      2.21 o
  -3   1   6      640.69      644.62      7.81 o
  -2   1   6      206.95      214.86      4.60 o
  -1   1   6       16.59       16.42      1.13 o
   0   1   6      166.40      177.40      2.95 o
   1   1   6      469.36      517.89      5.66 o
   2   1   6      276.49      270.35      4.57 o
   3   1   6      226.80      217.39      4.87 o
   4   1   6       35.73       35.97      1.85 o
   5   1   6       43.16       41.79      2.00 o
   6   1   6      157.97      157.95      3.71 o
   7   1   6       38.43       35.80      2.42 o
   8   1   6        2.59        3.84      1.33 o
   9   1   6       11.01       10.03      2.57 o
 -11   2   6        3.70        3.63      1.54 o
 -10   2   6       12.14       17.80      1.88 o
  -9   2   6        2.77        4.08      1.07 o
  -8   2   6      122.63      129.23      3.24 o
  -7   2   6        1.16        0.84      1.00 o
  -6   2   6       15.57       17.86      1.35 o
  -5   2   6       66.34       66.78      3.08 o
  -4   2   6        6.60        8.35      0.70 o
  -3   2   6      144.96      118.27      3.74 o
  -2   2   6      306.00      295.17     11.48 o
  -1   2   6     1862.31     1834.06     21.19 o
   0   2   6        7.02        7.40      0.79 o
   1   2   6     2096.67     2192.39     25.91 o
   2   2   6       18.03       19.11      1.07 o
   3   2   6        7.73        9.07      1.37 o
   4   2   6      446.37      435.74      6.40 o
   5   2   6        0.01        0.00      0.68 o
   6   2   6        6.49        7.55      1.19 o
   7   2   6       27.36       30.55      3.73 o
   8   2   6       83.32       87.57      3.67 o
 -11   3   6        0.03        0.00      1.27 o
 -10   3   6        0.17        0.76      1.07 o
  -9   3   6      242.10      241.68      5.47 o
  -8   3   6        1.96        0.84      0.96 o
  -7   3   6       91.24       87.26      2.98 o
  -6   3   6       80.72       85.35      2.60 o
  -5   3   6       56.18       58.75      2.15 o
  -4   3   6        9.58       14.38      0.90 o
  -3   3   6      240.18      253.44      4.83 o
  -2   3   6      561.06      594.10      7.22 o
  -1   3   6      550.00      555.21      7.67 o
   0   3   6        2.44        2.91      0.87 o
   1   3   6      591.79      565.54      6.98 o
   2   3   6      128.27      122.08      3.03 o
   3   3   6       19.62       19.80      2.18 o
   4   3   6      281.88      272.84      4.79 o
   5   3   6       53.16       39.12      2.00 o
   6   3   6        0.75        1.45      0.95 o
   7   3   6       45.61       46.39      2.56 o
   8   3   6        0.43        0.00      1.25 o
 -10   4   6        2.50        1.34      1.30 o
  -9   4   6       88.56       81.87      3.23 o
  -8   4   6       97.94      102.83      3.44 o
  -7   4   6       12.16       15.07      1.62 o
  -6   4   6      133.29      128.08      3.81 o
  -5   4   6      209.05      208.65      5.27 o
  -4   4   6       96.77      115.75      2.88 o
  -3   4   6      620.49      583.58     10.81 o
  -2   4   6      622.84      627.01     10.13 o
  -1   4   6       31.42       31.25      1.85 o
   0   4   6       13.03       18.08      2.36 o
   1   4   6      997.62      934.11     11.90 o
   2   4   6      192.68      203.10      4.14 o
   3   4   6     1390.21     1382.73     15.57 o
   4   4   6      193.85      196.34      4.04 o
   5   4   6       25.12       22.54      1.87 o
   6   4   6        0.13        0.67      1.01 o
   7   4   6       14.04       16.34      1.96 o
   8   4   6        7.91        9.53      3.03 o
 -10   5   6       60.08       53.49      3.14 o
  -9   5   6       65.63       53.41      3.26 o
  -8   5   6       11.88       15.38      1.80 o
  -7   5   6      223.58      231.14      4.52 o
  -6   5   6        0.54        0.84      1.25 o
  -5   5   6      127.16      112.59      3.50 o
  -4   5   6       38.08       46.01      2.12 o
  -3   5   6      155.25      166.80     17.88 o
  -2   5   6       14.01       10.96      1.52 o
  -1   5   6        9.99        8.12      3.34 o
   0   5   6       69.73       80.59      4.02 o
   1   5   6      187.83      181.10      4.30 o
   2   5   6       78.17       95.11      4.84 o
   3   5   6       19.98       24.41      2.03 o
   4   5   6       89.07       86.31      3.03 o
   5   5   6       40.69       29.37      2.15 o
   6   5   6        6.19        3.65      1.33 o
   7   5   6        0.46        1.45      1.58 o
 -10   6   6        0.13        0.92      1.64 o
  -9   6   6        0.74        3.70      3.67 o
  -8   6   6      124.16      102.40      3.14 o
  -7   6   6       19.00       27.36      1.77 o
  -6   6   6       82.09       75.78      2.59 o
  -5   6   6        7.74        7.94      1.40 o
  -4   6   6      613.18      634.95      8.70 o
  -3   6   6      146.72      138.86      9.51 o
  -2   6   6        5.14        2.73      0.75 o
  -1   6   6       57.89       55.36      4.76 o
   0   6   6      205.94      228.93      6.06 o
   1   6   6        0.76        0.15      1.03 o
   2   6   6       44.19       49.52      4.74 o
   3   6   6        9.18       11.18      1.54 o
   4   6   6       19.31       21.57      1.85 o
   5   6   6       99.01       93.33      3.43 o
   6   6   6        0.85        0.26      1.22 o
  -9   7   6        0.05        0.00      0.96 o
  -8   7   6       52.52       43.63      2.62 o
  -7   7   6       20.21       20.42      1.75 o
  -6   7   6       15.24       13.00      1.35 o
  -5   7   6       67.17       66.38      2.56 o
  -4   7   6      125.00      122.49      3.19 o
  -3   7   6      193.54      183.54      3.77 o
  -2   7   6       65.24       73.99      3.51 o
  -1   7   6        1.90        3.34      1.09 o
   0   7   6       94.84       89.52      3.33 o
   1   7   6       46.85       50.69      2.63 o
   2   7   6       64.08       69.38      3.06 o
   3   7   6        0.00        2.29      1.13 o
   4   7   6       12.03       10.81      2.22 o
   5   7   6       56.90       60.22      3.07 o
   6   7   6        0.27        1.29      1.65 o
  -9   8   6        2.05        0.84      1.83 o
  -8   8   6        0.02        0.69      1.20 o
  -7   8   6       69.15       59.57      3.40 o
  -6   8   6       26.88       16.03      1.55 o
  -5   8   6        4.73        3.71      1.84 o
  -4   8   6       37.77       40.76      2.25 o
  -3   8   6       14.86       10.08      1.33 o
  -2   8   6       29.04       33.79      2.10 o
  -1   8   6        1.20        1.39      1.25 o
   0   8   6        4.72        4.22      2.26 o
   1   8   6        7.81        5.83      1.53 o
   2   8   6       72.49       65.31      5.25 o
   3   8   6        2.50        1.16      1.45 o
   4   8   6       22.23       18.64      1.90 o
   5   8   6       17.70       23.17      2.94 o
  -8   9   6       36.80       38.14      2.44 o
  -7   9   6       12.21       13.06      2.31 o
  -6   9   6      206.90      181.72      9.93 o
  -5   9   6        1.15        0.03      1.07 o
  -4   9   6        9.21        9.94      1.58 o
  -3   9   6        3.09        4.75      1.22 o
  -2   9   6       23.85       23.56      2.80 o
  -1   9   6       96.97       87.57      4.89 o
   0   9   6       38.91       39.52      2.75 o
   1   9   6        1.66        0.87      2.79 o
   2   9   6       46.34       56.19      4.89 o
   3   9   6        7.47        7.20      1.64 o
   4   9   6        0.61        0.22      4.01 o
  -7  10   6        6.02        4.68      1.41 o
  -6  10   6       15.46       17.29      2.82 o
  -5  10   6       76.76       79.71      3.81 o
  -4  10   6       87.11       76.12      5.81 o
  -3  10   6        4.28        3.18      1.04 o
  -2  10   6       26.55       27.26      2.07 o
  -1  10   6       19.45       20.10      2.67 o
   0  10   6       18.51       15.56      2.11 o
   1  10   6        6.32        5.04      1.77 o
   2  10   6        4.11        9.72      1.95 o
  -5  11   6        0.00        1.26      1.59 o
  -4  11   6       47.15       37.02      3.84 o
  -3  11   6        0.38        0.31      1.17 o
  -2  11   6        8.19        9.49      1.68 o
  -1  11   6        0.35        0.67      1.38 o
   0  11   6       20.02       14.06      2.01 o
   1  11   6        7.24        3.68      2.36 o
  -2 -14   7       13.55       13.73      5.35 o
  -1 -14   7        6.94        6.56      1.53 o
   0 -14   7       17.94       20.49      2.73 o
   1 -14   7        0.81        0.00      1.01 o
   2 -14   7       15.28       17.77      1.96 o
   3 -14   7       28.10       31.33      2.94 o
  -4 -13   7        2.21        3.04      1.45 o
  -3 -13   7        2.81        2.41      1.38 o
  -2 -13   7        0.30        0.27      1.38 o
  -1 -13   7       12.26       11.49      1.85 o
   0 -13   7        0.32        0.09      1.06 o
   1 -13   7      256.25      254.14      5.70 o
   2 -13   7        1.73        2.29      1.27 o
   3 -13   7       77.69       77.28      4.16 o
   4 -13   7        8.79       10.13      1.85 o
   5 -13   7       32.66       33.07      4.00 o
  -5 -12   7       26.97       24.34      2.30 o
  -4 -12   7       12.69       12.66      3.14 o
  -3 -12   7       12.75       12.18      1.85 o
  -2 -12   7        0.02        0.00      1.03 o
  -1 -12   7       75.55       70.45      4.79 o
   0 -12   7        0.48        0.08      1.16 o
   1 -12   7       49.87       55.61      4.23 o
   2 -12   7        0.61        0.13      1.38 o
   3 -12   7      205.33      198.46      5.60 o
   4 -12   7       40.20       47.52      6.00 o
   5 -12   7       46.16       53.57      3.80 o
   6 -12   7        9.56        7.23      2.57 o
  -6 -11   7        0.98        1.94      1.15 o
  -5 -11   7       90.97       98.59      5.89 o
  -4 -11   7        7.48        9.07      2.03 o
  -3 -11   7       20.95       16.75      1.95 o
  -2 -11   7        1.66        2.51      1.85 o
  -1 -11   7        0.00        0.00      0.79 o
   0 -11   7        0.00        0.39      0.91 o
   1 -11   7      142.76      180.84      6.85 o
   2 -11   7       95.41       94.41      3.63 o
   3 -11   7       82.21       83.95      5.76 o
   4 -11   7       21.79       21.64      2.16 o
   5 -11   7       90.51      105.01      4.03 o
   6 -11   7       93.93      104.32      3.53 o
   7 -11   7       22.69       23.78      3.31 o
  -7 -10   7        0.47        0.00      1.01 o
  -6 -10   7        4.97        4.84      1.28 o
  -5 -10   7        8.69       11.00      1.46 o
  -4 -10   7      278.55      254.71      5.54 o
  -3 -10   7      388.18      401.01      7.12 o
  -2 -10   7        1.16        0.00      0.88 o
  -1 -10   7       53.80       51.15      2.32 o
   0 -10   7        0.10        0.00      0.74 o
   1 -10   7      245.23      230.70      5.50 o
   2 -10   7       54.63       51.99      2.83 o
   3 -10   7      332.82      287.39     10.73 o
   4 -10   7        5.14        4.63      1.13 o
   5 -10   7      155.31      155.68      4.13 o
   6 -10   7       78.47       81.43      3.13 o
   7 -10   7       15.51       14.45      1.85 o
  -8  -9   7       25.40       27.34      2.56 o
  -7  -9   7       15.00       16.38      1.88 o
  -6  -9   7        4.42        4.21      1.22 o
  -5  -9   7       15.55       13.40      1.50 o
  -4  -9   7       22.61       21.66      1.68 o
  -3  -9   7      360.03      373.02      6.23 o
  -2  -9   7        1.33        3.26      1.04 o
  -1  -9   7      350.17      346.59      6.25 o
   0  -9   7        0.84        0.18      1.22 o
   1  -9   7       26.80       20.64      1.85 o
   2  -9   7       41.95       35.71      2.08 o
   3  -9   7      475.60      531.39      8.10 o
   4  -9   7        1.54        1.63      0.88 o
   5  -9   7      377.72      372.10      6.71 o
   6  -9   7       73.19       68.90      2.91 o
   7  -9   7       67.79       67.72      2.51 o
   8  -9   7       53.07       71.46      6.69 o
  -9  -8   7        2.68        4.01      1.52 o
  -8  -8   7       16.42       13.02      1.77 o
  -7  -8   7       51.52       61.47      4.55 o
  -6  -8   7        9.44        9.61      1.30 o
  -5  -8   7       22.66       28.68      1.86 o
  -4  -8   7        0.36        0.32      0.77 o
  -3  -8   7       17.12       17.47      1.25 o
  -2  -8   7      241.09      221.28      5.35 o
  -1  -8   7      578.36      605.20      8.98 o
   0  -8   7      237.65      223.65      4.86 o
   1  -8   7      147.99      151.29      4.30 o
   2  -8   7        3.82        4.11      0.79 o
   3  -8   7      223.50      224.46      4.56 o
   4  -8   7       20.14       21.68      1.92 o
   5  -8   7        8.61       18.56      1.62 o
   6  -8   7       54.36       54.12      2.60 o
   7  -8   7       59.10       58.17      2.47 o
   8  -8   7        0.04        0.00      0.97 o
  -9  -7   7        1.03        1.60      1.36 o
  -8  -7   7       14.41       13.38      1.80 o
  -7  -7   7       89.41       87.89      6.07 o
  -6  -7   7       30.57       32.68      1.93 o
  -5  -7   7       71.85       68.88      2.24 o
  -4  -7   7        8.46        9.30      1.24 o
  -3  -7   7      516.28      526.43      7.56 o
  -2  -7   7       80.79       86.10      2.56 o
  -1  -7   7      156.16      148.02      4.49 o
   0  -7   7      224.75      219.28      4.45 o
   1  -7   7     2072.00     2052.25     20.71 o
   2  -7   7        6.17        6.55      1.35 o
   3  -7   7        1.46        4.48      2.26 o
   4  -7   7      293.40      283.86      5.29 o
   5  -7   7       73.84       61.83      2.45 o
   6  -7   7        0.02        0.00      0.88 o
   7  -7   7      197.19      199.20      4.09 o
   8  -7   7       20.54       18.17      2.57 o
 -10  -6   7        1.60        1.39      1.43 o
  -9  -6   7        1.81        1.66      1.27 o
  -8  -6   7        1.63        1.34      1.22 o
  -7  -6   7        5.61       10.14      1.39 o
  -6  -6   7      352.37      318.71      7.62 o
  -5  -6   7      182.99      183.78      4.03 o
  -4  -6   7       97.81       97.57      3.28 o
  -3  -6   7      316.90      311.56      5.17 o
  -2  -6   7      341.86      333.54      5.28 o
  -1  -6   7        9.40        9.45      0.81 o
   0  -6   7      319.62      308.38      5.90 o
   1  -6   7      162.06      175.62      4.13 o
   2  -6   7      548.30      560.09      7.74 o
   3  -6   7      756.18      774.18     10.32 o
   4  -6   7      452.12      435.45      6.85 o
   5  -6   7       64.10       56.87      2.28 o
   6  -6   7        2.53        1.26      0.88 o
   7  -6   7        4.57        6.09      1.27 o
   8  -6   7       13.95       11.93      2.23 o
   9  -6   7        3.79        2.01      3.34 o
 -10  -5   7       25.45       30.63      2.63 o
  -9  -5   7        6.69        3.16      1.27 o
  -8  -5   7        0.35        0.00      0.96 o
  -7  -5   7        3.80        4.01      1.54 o
  -6  -5   7      171.64      172.30      4.74 o
  -5  -5   7      282.14      256.01      4.68 o
  -4  -5   7      261.79      299.92      7.26 o
  -3  -5   7      233.16      229.58      4.71 o
  -2  -5   7      720.63      722.20      7.88 o
  -1  -5   7      924.63      921.85     10.26 o
   0  -5   7        3.52        7.00      0.88 o
   1  -5   7        0.21        1.11      1.16 o
   2  -5   7      465.86      446.01      7.93 o
   3  -5   7     3615.26     3703.88     39.81 o
   4  -5   7      162.83      159.97      3.30 o
   5  -5   7      212.51      217.98      4.11 o
   6  -5   7      207.44      208.48      3.89 o
   7  -5   7       49.38       51.74      2.92 o
   8  -5   7       51.13       55.78      4.35 o
   9  -5   7       82.25       96.27      8.02 o
 -10  -4   7       11.30       20.33      2.93 o
  -9  -4   7        2.03        1.01      1.81 o
  -8  -4   7       92.88       91.35      5.42 o
  -7  -4   7        0.88        0.00      1.16 o
  -6  -4   7      134.20      138.70      4.25 o
  -5  -4   7       72.28       82.96      2.44 o
  -4  -4   7     1846.38     1906.59     24.14 o
  -3  -4   7        4.89        3.87      0.82 o
  -2  -4   7       55.53       66.47      3.94 o
  -1  -4   7      792.69      759.38      8.68 o
   0  -4   7      115.00      147.37      2.70 o
   1  -4   7      166.31      150.87      3.82 o
   2  -4   7      186.18      175.00      4.36 o
   3  -4   7       68.16       79.79      2.25 o
   4  -4   7       13.86       13.66      1.11 o
   5  -4   7      511.99      500.50      7.09 o
   6  -4   7      147.52      144.24      3.45 o
   7  -4   7        6.58        5.52      1.45 o
   8  -4   7       25.84       27.94      2.42 o
   9  -4   7        4.96        3.34      3.34 o
 -10  -3   7        4.77        8.59      3.05 o
  -9  -3   7       64.78       56.88      3.18 o
  -8  -3   7      131.11      130.63      6.37 o
  -7  -3   7        3.31        0.00      1.42 o
  -6  -3   7        9.11        6.69      1.54 o
  -5  -3   7        0.86        0.00      0.61 o
  -4  -3   7       18.50       13.77      1.15 o
  -3  -3   7      716.48      671.06      8.49 o
  -2  -3   7     1291.32     1376.77     15.16 o
  -1  -3   7       29.27       21.26      1.34 o
   0  -3   7      431.48      455.33      5.84 o
   1  -3   7      138.53      119.53      2.69 o
   2  -3   7        0.56        1.20      0.51 o
   3  -3   7        4.36        2.38      0.50 o
   4  -3   7      556.51      541.24      9.73 o
   5  -3   7      405.25      417.92      7.11 o
   6  -3   7        2.00        1.34      1.09 o
   7  -3   7        0.48        0.48      0.97 o
   8  -3   7       68.26       62.23      3.48 o
   9  -3   7       20.86       22.73      4.68 o
 -11  -2   7        5.05        9.38      2.08 o
 -10  -2   7       92.82       88.19      4.10 o
  -9  -2   7       58.78       52.09      4.95 o
  -8  -2   7      131.94      134.36     10.03 o
  -7  -2   7        6.14        6.15      1.27 o
  -6  -2   7       29.35       28.27      1.96 o
  -5  -2   7        2.60        2.45      0.88 o
  -4  -2   7      211.68      232.35      4.48 o
  -3  -2   7       24.82       30.32      3.16 o
  -2  -2   7     3894.76     4194.24     41.14 o
  -1  -2   7      127.93      144.39      3.16 o
   0  -2   7      748.30      721.13     11.29 o
   1  -2   7      162.33      152.07      4.82 o
   2  -2   7      408.76      371.46      5.61 o
   3  -2   7       37.98       44.91      1.40 o
   4  -2   7      259.78      241.60      4.10 o
   5  -2   7       79.12       66.85      2.21 o
   6  -2   7      133.28      114.89      3.81 o
   7  -2   7       30.67       33.82      4.19 o
   8  -2   7       18.52       15.89      2.01 o
   9  -2   7       12.45       15.38      4.01 o
 -11  -1   7        7.12        8.42      2.08 o
 -10  -1   7       58.92       64.07      4.28 o
  -9  -1   7      221.39      230.22     10.36 o
  -8  -1   7       19.60       19.25      2.18 o
  -7  -1   7      186.30      159.45      4.40 o
  -6  -1   7        1.47        1.17      1.00 o
  -5  -1   7        7.20        9.80      1.22 o
  -4  -1   7      295.57      289.84      4.52 o
  -3  -1   7      104.32       91.15      2.64 o
  -2  -1   7      745.61      888.17     11.57 o
  -1  -1   7        4.03        8.96      2.11 o
   0  -1   7     2915.70     3123.30     33.75 o
   1  -1   7      351.41      348.73      4.81 o
   2  -1   7      187.34      200.48      3.47 o
   3  -1   7       98.35       89.09      2.13 o
   4  -1   7       35.95       40.49      1.46 o
   5  -1   7      893.04      886.66     10.92 o
   6  -1   7        0.29        0.20      0.91 o
   7  -1   7        2.00        0.46      1.37 o
   8  -1   7       32.42       37.08      2.89 o
   9  -1   7        8.34        7.35      3.34 o
 -11   0   7        4.68        6.34      1.81 o
 -10   0   7        1.45        2.15      1.36 o
  -9   0   7        3.54        6.43      1.85 o
  -8   0   7      339.85      363.79      7.40 o
  -7   0   7       40.38       54.72      3.57 o
  -6   0   7        2.32        1.50      1.00 o
  -5   0   7      313.17      303.79      5.75 o
  -4   0   7      302.93      318.34      5.47 o
  -3   0   7       91.57       82.53      4.15 o
  -2   0   7       56.48       69.51      2.24 o
  -1   0   7      168.48      157.55      3.25 o
   0   0   7     1895.72     1922.42     21.63 o
   1   0   7      724.39      734.30      9.21 o
   2   0   7      147.73      121.17      4.34 o
   3   0   7       65.42       60.85      1.82 o
   4   0   7      236.09      240.94      5.23 o
   5   0   7      196.76      188.09      3.85 o
   6   0   7        2.06        1.30      0.96 o
   7   0   7        4.75        4.17      1.33 o
   8   0   7      103.90      115.03      6.94 o
 -11   1   7        0.61        0.00      1.45 o
 -10   1   7        0.09        0.00      0.91 o
  -9   1   7        3.64        4.06      1.77 o
  -8   1   7      108.32      108.75      3.83 o
  -7   1   7      602.31      576.71      9.59 o
  -6   1   7       31.63       28.85      2.15 o
  -5   1   7      102.45       95.56      2.98 o
  -4   1   7       76.46       71.19      2.12 o
  -3   1   7       18.22       17.93      1.54 o
  -2   1   7      531.70      502.04      8.74 o
  -1   1   7      193.86      198.38      3.92 o
   0   1   7      477.32      587.31      7.12 o
   1   1   7      661.53      683.07     13.68 o
   2   1   7      821.87      800.85     11.21 o
   3   1   7      202.18      195.05      3.59 o
   4   1   7       25.33       25.76      1.55 o
   5   1   7      312.99      302.54      6.31 o
   6   1   7        9.73       12.80      1.67 o
   7   1   7      153.92      172.13      5.69 o
   8   1   7       16.52       17.36      2.07 o
 -11   2   7        4.61       10.31      1.80 o
 -10   2   7       52.92       58.90      3.09 o
  -9   2   7        1.43        0.92      1.45 o
  -8   2   7       10.38       13.03      1.83 o
  -7   2   7       66.11       70.41      5.79 o
  -6   2   7     1140.98     1129.81     13.53 o
  -5   2   7      725.10      675.27     10.10 o
  -4   2   7       55.61       54.34      1.84 o
  -3   2   7        8.31        9.16      1.06 o
  -2   2   7      410.53      395.73      6.17 o
  -1   2   7       62.53       56.33      1.87 o
   0   2   7      197.67      214.29      7.86 o
   1   2   7      646.82      696.76     14.16 o
   2   2   7      531.73      527.52      9.71 o
   3   2   7       24.75       25.74      2.31 o
   4   2   7       36.13       33.51      1.77 o
   5   2   7       99.34      109.55      3.06 o
   6   2   7      142.97      166.81      4.39 o
   7   2   7        0.04        0.00      1.04 o
   8   2   7        0.11        0.26      1.77 o
 -10   3   7      129.11      140.51      4.37 o
  -9   3   7       24.82       21.39      3.52 o
  -8   3   7       75.90       98.33      6.00 o
  -7   3   7       60.45       52.85      5.21 o
  -6   3   7      357.18      362.73      6.89 o
  -5   3   7       56.05       66.41      2.91 o
  -4   3   7        4.99        1.72      1.05 o
  -3   3   7       27.51       28.06      5.21 o
  -2   3   7       48.02       50.52      2.43 o
  -1   3   7        0.13        0.89      0.77 o
   0   3   7       75.15       60.20      3.31 o
   1   3   7      451.76      442.98     10.63 o
   2   3   7       11.07        8.42      1.67 o
   3   3   7        6.76       11.78      2.05 o
   4   3   7      231.33      232.60      4.49 o
   5   3   7        2.82        2.54      0.92 o
   6   3   7       32.40       36.72      2.42 o
   7   3   7       19.19       16.42      1.85 o
 -10   4   7        0.24        0.00      1.30 o
  -9   4   7       71.22       71.01      4.60 o
  -8   4   7        3.77        4.30      2.43 o
  -7   4   7       58.41       55.78      3.09 o
  -6   4   7       28.82       24.67      2.51 o
  -5   4   7        3.91        4.23      1.17 o
  -4   4   7      729.07      712.37      9.17 o
  -3   4   7        0.07        1.06      2.11 o
  -2   4   7       47.64       43.21      2.94 o
  -1   4   7       20.71       22.33      3.68 o
   0   4   7       26.54       26.61      6.69 o
   1   4   7       26.74       21.04      3.68 o
   2   4   7      266.74      249.33      5.68 o
   3   4   7       46.79       40.12      2.42 o
   4   4   7       20.67       15.44      1.74 o
   5   4   7       15.19       16.74      1.75 o
   6   4   7        0.02        0.00      0.91 o
   7   4   7        1.66        0.67      1.27 o
 -10   5   7        0.44        0.78      1.30 o
  -9   5   7        1.81        0.00      1.65 o
  -8   5   7        9.88        5.85      1.85 o
  -7   5   7        0.46        0.45      1.16 o
  -6   5   7      100.73       90.67      5.50 o
  -5   5   7      262.07      277.47      6.08 o
  -4   5   7       96.66       86.79      3.28 o
  -3   5   7     1125.85     1112.13     16.96 o
  -2   5   7      615.94      570.03      9.98 o
  -1   5   7      261.83      231.21     14.37 o
   0   5   7       38.39       34.76      3.31 o
   1   5   7       37.13       36.55      4.01 o
   2   5   7        8.58        5.88      1.38 o
   3   5   7       12.70       15.08      1.68 o
   4   5   7        0.39        0.00      1.01 o
   5   5   7        1.13        0.00      0.98 o
   6   5   7       20.30       21.91      2.70 o
  -9   6   7       24.08       27.35      2.31 o
  -8   6   7       23.51       15.21      2.55 o
  -7   6   7       15.34       22.07      2.51 o
  -6   6   7       11.21        9.08      1.74 o
  -5   6   7      198.59      204.71      5.33 o
  -4   6   7      190.92      186.07      5.65 o
  -3   6   7      352.76      349.55      6.73 o
  -2   6   7      156.40      164.45     14.71 o
  -1   6   7      104.74      101.02      5.20 o
   0   6   7        2.97        0.00      1.60 o
   1   6   7       54.58       57.87      2.68 o
   2   6   7        9.16        4.41      1.38 o
   3   6   7      144.30      151.60      4.14 o
   4   6   7       10.52        7.95      1.43 o
   5   6   7       13.22       12.22      1.80 o
   6   6   7       10.39        9.27      3.60 o
  -9   7   7       18.48       16.45      2.10 o
  -8   7   7       19.41       17.79      2.14 o
  -7   7   7        0.83        0.00      1.13 o
  -6   7   7        0.92        1.08      1.22 o
  -5   7   7        2.60        2.10      1.17 o
  -4   7   7      102.68      108.31     12.60 o
  -3   7   7       29.35       33.39      2.81 o
  -2   7   7       10.74       11.58      2.23 o
  -1   7   7      217.22      239.76     10.03 o
   0   7   7      178.80      174.10      5.74 o
   1   7   7       33.79       32.49      3.37 o
   2   7   7       17.82       13.03      1.97 o
   3   7   7      191.47      209.20      5.13 o
   4   7   7        4.44        6.66      1.47 o
   5   7   7        9.05        7.80      1.47 o
  -8   8   7       13.45       11.61      1.64 o
  -7   8   7       17.39       21.31      1.96 o
  -6   8   7        1.75        0.00      1.17 o
  -5   8   7       32.48       32.84      2.64 o
  -4   8   7       14.28       19.68      3.05 o
  -3   8   7        3.11        1.40      1.75 o
  -2   8   7      119.99      105.84      3.73 o
  -1   8   7        6.74        6.02      1.58 o
   0   8   7      349.87      327.08      8.15 o
   1   8   7       29.80       25.14      2.35 o
   2   8   7        0.48        0.73      1.53 o
   3   8   7       48.46       49.19      2.85 o
   4   8   7        2.92        4.62      1.52 o
  -7   9   7        6.70        6.74      1.46 o
  -6   9   7        3.76        4.55      1.23 o
  -5   9   7        0.15        1.67      1.09 o
  -4   9   7        8.77        8.34      1.53 o
  -3   9   7        5.69        8.79      1.64 o
  -2   9   7       24.04       23.03      4.17 o
  -1   9   7        6.82        5.21      1.45 o
   0   9   7        3.01        0.00      1.18 o
   1   9   7      105.94      117.38      4.50 o
   2   9   7       61.28       51.91      8.45 o
   3   9   7        0.91        0.76      2.23 o
  -6  10   7        2.63        0.00      1.31 o
  -5  10   7        9.53       11.96      1.85 o
  -4  10   7       14.55       13.65      2.01 o
  -3  10   7       45.91       54.62      2.82 o
  -2  10   7        2.80        2.92      1.83 o
  -1  10   7       27.13       29.92      2.50 o
   0  10   7        3.26        0.87      1.38 o
   1  10   7        8.11        9.36      2.01 o
  -3  11   7        2.09        1.85      1.45 o
  -2  11   7        1.49        0.70      1.45 o
  -2 -14   8        3.46        2.01      3.01 o
  -1 -14   8        0.12        0.00      1.38 o
   0 -14   8       67.74       71.40      3.81 o
   1 -14   8        0.32        0.00      1.06 o
   2 -14   8      157.29      177.12      6.15 o
  -4 -13   8        3.91        4.50      1.53 o
  -3 -13   8       12.57        7.32      1.85 o
  -2 -13   8      156.12      174.78      5.41 o
  -1 -13   8        4.34        5.90      1.53 o
   0 -13   8       30.95       23.68      2.70 o
   1 -13   8        1.24        0.73      1.90 o
   2 -13   8      108.79      113.02      6.45 o
   3 -13   8       57.31       61.78      5.61 o
   4 -13   8       18.65       22.63      2.35 o
  -5 -12   8        5.59        4.92      1.39 o
  -4 -12   8        1.04        3.31      1.45 o
  -3 -12   8        0.74        0.00      1.09 o
  -2 -12   8       49.63       47.48      2.89 o
  -1 -12   8        1.08        0.84      1.09 o
   0 -12   8        0.25        0.00      1.03 o
   1 -12   8        9.27        6.69      2.21 o
   2 -12   8       94.61       89.07      4.53 o
   3 -12   8        4.07        4.40      1.49 o
   4 -12   8      150.06      150.29      4.92 o
   5 -12   8        4.18        3.89      1.53 o
  -6 -11   8        5.73        6.40      1.62 o
  -5 -11   8        0.11        0.71      1.27 o
  -4 -11   8      100.93       92.19      5.60 o
  -3 -11   8        9.17        8.78      1.53 o
  -2 -11   8       51.41       57.98      2.92 o
  -1 -11   8       22.38       18.99      2.01 o
   0 -11   8      585.53      575.92     10.52 o
   1 -11   8        8.05        4.57      1.38 o
   2 -11   8       39.74       58.81      3.78 o
   3 -11   8        3.03        3.88      1.38 o
   4 -11   8       73.89       70.36      3.33 o
   5 -11   8        0.00        0.00      1.30 o
   6 -11   8        0.17        0.00      1.01 o
  -7 -10   8        0.42        0.00      1.04 o
  -6 -10   8       10.45       13.13      1.60 o
  -5 -10   8        7.22        5.36      1.36 o
  -4 -10   8       89.04      100.32      3.44 o
  -3 -10   8        0.12        0.46      0.96 o
  -2 -10   8       13.34       16.05      1.77 o
  -1 -10   8        9.67        7.53      1.33 o
   0 -10   8      222.15      190.69      5.10 o
   1 -10   8        2.58        4.35      1.09 o
   2 -10   8      401.88      365.52      7.48 o
   3 -10   8        8.31        7.47      1.45 o
   4 -10   8      102.42       96.40      3.73 o
   5 -10   8       11.02       13.57      1.56 o
   6 -10   8       20.92       21.68      1.90 o
   7 -10   8        0.54        0.00      1.43 o
  -8  -9   8       14.40       12.85      1.85 o
  -7  -9   8       10.32       11.46      2.67 o
  -6  -9   8        0.02        1.57      0.97 o
  -5  -9   8      197.28      203.65      5.79 o
  -4  -9   8      158.96      176.16      5.69 o
  -3  -9   8       13.12       17.28      2.16 o
  -2  -9   8      461.02      474.96      8.72 o
  -1  -9   8      123.03      110.47      4.30 o
   0  -9   8       36.32       45.79      4.17 o
   1  -9   8       11.28        6.87      1.53 o
   2  -9   8       16.15       14.89      2.25 o
   3  -9   8       54.28       57.76      2.42 o
   4  -9   8       88.47      111.23      3.26 o
   5  -9   8       14.80       15.15      1.64 o
   6  -9   8        0.08        0.00      0.91 o
   7  -9   8       56.82       59.57      2.61 o
  -8  -8   8        3.47        4.01      1.54 o
  -7  -8   8       42.78       36.97      2.50 o
  -6  -8   8       31.49       25.53      4.85 o
  -5  -8   8       92.16       82.12      3.45 o
  -4  -8   8      953.24     1025.59     12.98 o
  -3  -8   8       30.02       32.56      2.37 o
  -2  -8   8      325.77      310.52      6.55 o
  -1  -8   8       69.93       71.35      3.51 o
   0  -8   8      179.94      172.52      6.15 o
   1  -8   8        1.54        3.34      1.42 o
   2  -8   8      265.73      301.44      5.33 o
   3  -8   8      345.09      341.92      8.59 o
   4  -8   8      184.38      152.23      4.63 o
   5  -8   8        5.69        3.77      1.13 o
   6  -8   8      161.34      150.24      6.08 o
   7  -8   8       77.93       80.62      2.74 o
   8  -8   8        0.57        0.00      2.01 o
  -9  -7   8       18.33       22.99      3.09 o
  -8  -7   8       15.74       20.88      2.94 o
  -7  -7   8       63.79       56.15      4.10 o
  -6  -7   8       25.48       20.80      2.43 o
  -5  -7   8        8.41        7.16      1.48 o
  -4  -7   8      358.48      366.74      6.26 o
  -3  -7   8      514.34      490.58      7.43 o
  -2  -7   8       29.44       28.89      2.15 o
  -1  -7   8      267.71      276.37      6.43 o
   0  -7   8     1145.67     1096.73     20.80 o
   1  -7   8      106.28      104.76      3.43 o
   2  -7   8      700.88      648.57     12.31 o
   3  -7   8      206.62      203.32      4.19 o
   4  -7   8      130.87      133.53      3.38 o
   5  -7   8       16.81       15.59      1.39 o
   6  -7   8      117.59      137.98      4.44 o
   7  -7   8       70.18       68.10      3.40 o
   8  -7   8        1.52        1.81      1.60 o
  -9  -6   8        6.92        4.23      1.43 o
  -8  -6   8        0.22        0.67      1.54 o
  -7  -6   8       59.26       72.95      4.21 o
  -6  -6   8        0.01        0.36      1.25 o
  -5  -6   8      101.20       83.74      2.88 o
  -4  -6   8       97.64       94.13      4.00 o
  -3  -6   8      318.38      292.92      5.17 o
  -2  -6   8      222.09      196.65      4.62 o
  -1  -6   8       64.94       63.65      2.94 o
   0  -6   8       73.79       82.91      3.31 o
   1  -6   8      139.88      154.07      4.03 o
   2  -6   8      992.52      907.14     13.85 o
   3  -6   8        4.70        3.41      0.88 o
   4  -6   8      222.37      202.78      4.19 o
   5  -6   8       39.60       35.97      2.10 o
   6  -6   8      221.52      218.95      5.02 o
   7  -6   8       24.08       18.03      1.61 o
   8  -6   8       22.36       24.23      2.72 o
 -10  -5   8        1.30        2.24      1.47 o
  -9  -5   8       15.98       15.64      2.55 o
  -8  -5   8       11.70        8.76      2.04 o
  -7  -5   8       49.42       56.15      3.86 o
  -6  -5   8       64.28       65.41      3.39 o
  -5  -5   8       17.77       16.08      1.42 o
  -4  -5   8       55.72       60.24      2.43 o
  -3  -5   8       60.01       59.93      2.35 o
  -2  -5   8      144.17      154.01      3.99 o
  -1  -5   8      130.23      116.34      2.47 o
   0  -5   8      280.59      273.14      6.57 o
   1  -5   8     1491.58     1406.18     19.51 o
   2  -5   8      337.38      320.86      6.54 o
   3  -5   8       63.06       54.13      2.81 o
   4  -5   8      179.30      179.13      3.78 o
   5  -5   8        0.21        0.55      0.91 o
   6  -5   8       96.23       97.26      3.19 o
   7  -5   8       14.84       11.92      1.92 o
   8  -5   8        0.02        0.00      1.09 o
 -10  -4   8        3.60        7.35      2.84 o
  -9  -4   8        0.08        0.33      1.89 o
  -8  -4   8        8.38        5.57      2.09 o
  -7  -4   8      132.26      126.71     11.37 o
  -6  -4   8       46.25       42.15      2.67 o
  -5  -4   8        0.07        0.00      0.73 o
  -4  -4   8        7.74        6.63      1.11 o
  -3  -4   8      413.98      449.58      6.64 o
  -2  -4   8      559.73      582.85      8.17 o
  -1  -4   8       24.17       26.06      1.35 o
   0  -4   8        7.69        5.76      0.80 o
   1  -4   8       58.59       65.36      3.59 o
   2  -4   8      245.50      249.81      7.93 o
   3  -4   8      486.52      470.94      8.68 o
   4  -4   8       76.27       78.07      2.33 o
   5  -4   8      143.46      139.44      4.21 o
   6  -4   8      180.99      200.82      4.24 o
   7  -4   8        8.54        9.10      1.58 o
   8  -4   8       18.74       17.69      2.08 o
 -10  -3   8       38.29       46.70      4.95 o
  -9  -3   8        0.94        2.34      2.36 o
  -8  -3   8        0.00        1.34      2.01 o
  -7  -3   8      305.89      305.75      7.84 o
  -6  -3   8       18.90       23.46      2.25 o
  -5  -3   8        0.12        1.56      1.16 o
  -4  -3   8       90.56       82.31      2.68 o
  -3  -3   8        0.17        0.67      0.63 o
  -2  -3   8      488.11      493.19      6.83 o
  -1  -3   8      870.95      897.32     11.68 o
   0  -3   8      232.65      225.95      3.79 o
   1  -3   8      258.33      228.15      4.18 o
   2  -3   8       16.34       12.32      1.45 o
   3  -3   8     1035.64     1019.59     15.22 o
   4  -3   8      402.49      400.43      6.84 o
   5  -3   8      149.13      128.33      3.68 o
   6  -3   8       69.65       68.92      5.06 o
   7  -3   8        1.02        0.00      1.06 o
   8  -3   8       89.79       97.87      4.00 o
 -10  -2   8       26.85       26.04      4.25 o
  -9  -2   8      274.14      275.38     11.37 o
  -8  -2   8       16.57       20.31      3.21 o
  -7  -2   8      160.31      176.82      5.65 o
  -6  -2   8       17.10       18.92      1.68 o
  -5  -2   8      592.23      556.20      8.77 o
  -4  -2   8       84.10       80.24      3.67 o
  -3  -2   8       13.48       43.85      1.84 o
  -2  -2   8      505.17      489.58      6.85 o
  -1  -2   8     2110.44     2220.56     25.14 o
   0  -2   8      830.13      796.16     10.43 o
   1  -2   8      328.44      322.28      6.16 o
   2  -2   8      336.81      320.32      5.50 o
   3  -2   8       33.53       28.56      1.87 o
   4  -2   8      267.90      247.03      6.73 o
   5  -2   8      313.58      314.90      5.07 o
   6  -2   8       26.31       30.42      2.35 o
   7  -2   8       94.08      112.61      8.26 o
   8  -2   8       50.61       59.71      6.25 o
 -10  -1   8        0.00        0.00      2.36 o
  -9  -1   8      361.79      378.27     12.05 o
  -8  -1   8       94.64      102.87      4.42 o
  -7  -1   8      147.50      137.69      4.14 o
  -6  -1   8      403.51      406.98      7.39 o
  -5  -1   8      785.27      789.75     11.31 o
  -4  -1   8        0.86        4.56      2.03 o
  -3  -1   8       81.25       98.56      3.09 o
  -2  -1   8      204.40      169.88      3.40 o
  -1  -1   8      268.09      213.59      4.17 o
   0  -1   8      715.33      734.88      9.76 o
   1  -1   8        2.34        0.00      1.16 o
   2  -1   8       45.91       42.77      2.31 o
   3  -1   8      134.02      128.45      3.65 o
   4  -1   8      111.66      116.26      4.25 o
   5  -1   8      368.41      357.47      5.95 o
   6  -1   8       49.47       61.55      3.46 o
   7  -1   8       95.54      105.32      4.21 o
   8  -1   8        0.87        0.53      1.45 o
 -10   0   8        1.09        0.00      3.01 o
  -9   0   8        0.05        1.43      1.65 o
  -8   0   8      191.48      193.45      5.21 o
  -7   0   8      629.72      661.51     10.64 o
  -6   0   8      108.34       98.88      3.39 o
  -5   0   8       13.44       14.90      1.48 o
  -4   0   8      281.20      303.92      5.51 o
  -3   0   8      180.15      168.62      3.81 o
  -2   0   8      164.22      177.23      4.90 o
  -1   0   8       79.73      121.88      4.25 o
   0   0   8       48.79       58.17      2.03 o
   1   0   8      106.40      117.21      8.69 o
   2   0   8        9.40       13.82      1.65 o
   3   0   8       59.95       61.71      2.64 o
   4   0   8       64.28       70.09      2.43 o
   5   0   8        0.17        0.00      0.80 o
   6   0   8       41.02       37.68      2.28 o
   7   0   8       79.55       82.45      3.93 o
   8   0   8        1.73        1.88      1.53 o
 -10   1   8        8.73        6.57      2.04 o
  -9   1   8        0.91        0.00      1.54 o
  -8   1   8        0.11        1.23      1.22 o
  -7   1   8      935.89      872.54     13.09 o
  -6   1   8     1337.38     1320.92     17.43 o
  -5   1   8        1.37        1.83      1.06 o
  -4   1   8       30.94       37.71      1.96 o
  -3   1   8      699.75      690.37     10.39 o
  -2   1   8        7.48       12.51      1.35 o
  -1   1   8      484.43      530.91      7.67 o
   0   1   8      272.22      254.39      5.29 o
   1   1   8        0.37        0.00      0.95 o
   2   1   8       63.40       55.65      2.64 o
   3   1   8        0.64        0.00      0.88 o
   4   1   8        3.78        4.57      0.90 o
   5   1   8       14.43       17.33      1.53 o
   6   1   8       17.18        8.16      1.43 o
   7   1   8       60.11       66.19      3.19 o
   8   1   8        0.13        3.21      2.34 o
 -10   2   8        0.06        0.00      1.38 o
  -9   2   8       27.35       28.95      3.04 o
  -8   2   8       36.19       40.70      3.43 o
  -7   2   8        1.43        0.00      1.42 o
  -6   2   8      174.94      210.32      6.15 o
  -5   2   8     2661.76     2579.36     34.46 o
  -4   2   8      311.22      297.23      6.56 o
  -3   2   8       78.57       75.56      2.90 o
  -2   2   8       54.65       55.69      2.21 o
  -1   2   8       22.07       14.57      1.89 o
   0   2   8        5.00       15.55      2.09 o
   1   2   8        9.93        4.11      1.67 o
   2   2   8      819.78      837.72     12.07 o
   3   2   8       81.08       86.65      3.28 o
   4   2   8        3.25        5.13      0.95 o
   5   2   8       27.28       27.66      1.93 o
   6   2   8       65.13       56.41      2.91 o
   7   2   8        1.24        1.01      1.33 o
 -10   3   8       24.48       20.88      4.13 o
  -9   3   8       46.86       54.76      4.03 o
  -8   3   8       15.71       21.56      2.65 o
  -7   3   8        9.62       12.17      2.87 o
  -6   3   8        2.32        0.00      1.39 o
  -5   3   8      124.75      126.33      4.75 o
  -4   3   8      539.24      580.66     14.37 o
  -3   3   8       30.99       30.74      2.32 o
  -2   3   8       17.84       16.19      1.65 o
  -1   3   8      144.76      151.76      5.67 o
   0   3   8       18.57       24.09      2.84 o
   1   3   8      374.83      379.53     13.37 o
   2   3   8      184.57      175.75      7.35 o
   3   3   8       11.09       15.77      2.04 o
   4   3   8        0.54        0.71      0.96 o
   5   3   8        2.56        1.68      1.27 o
   6   3   8       26.96       26.76      2.19 o
   7   3   8        1.75        4.78      1.43 o
 -10   4   8        6.89        2.63      2.04 o
  -9   4   8        0.33        0.00      1.45 o
  -8   4   8       46.83       54.50      6.23 o
  -7   4   8       14.87       16.59      1.90 o
  -6   4   8        8.14        2.34      1.27 o
  -5   4   8      126.45      104.98      4.36 o
  -4   4   8     1398.91     1374.22     25.51 o
  -3   4   8     1627.72     1696.01     23.91 o
  -2   4   8        0.32        0.00      1.42 o
  -1   4   8      117.76      117.34      5.20 o
   0   4   8      172.00      199.21     11.37 o
   1   4   8        4.09        3.90      4.35 o
   2   4   8      123.26      136.97      7.02 o
   3   4   8        0.01        0.00      0.91 o
   4   4   8       24.37       26.38      2.15 o
   5   4   8       36.75       39.41      2.61 o
   6   4   8       10.37       11.63      1.72 o
  -9   5   8        8.86       17.52      2.81 o
  -8   5   8        1.58        2.45      2.09 o
  -7   5   8       29.12       25.68      2.30 o
  -6   5   8        7.56        4.02      1.27 o
  -5   5   8       84.63       77.96      3.37 o
  -4   5   8       11.25        9.56      2.67 o
  -3   5   8       40.91       37.74      2.90 o
  -2   5   8     1209.14     1131.75     21.73 o
  -1   5   8       13.75       19.35      7.02 o
   0   5   8      188.46      193.91      7.09 o
   1   5   8      129.29      129.95      5.89 o
   2   5   8       57.30       59.99      4.66 o
   3   5   8      125.65      108.08      3.49 o
   4   5   8        8.01        4.40      1.35 o
   5   5   8       10.19       11.84      1.72 o
   6   5   8       11.64       18.14      2.55 o
  -9   6   8        3.81        3.93      2.04 o
  -8   6   8       58.43       66.52      6.22 o
  -7   6   8        0.29        0.00      1.06 o
  -6   6   8        1.63        2.67      1.17 o
  -5   6   8        4.08        4.87      1.65 o
  -4   6   8        6.01        2.39      3.01 o
  -3   6   8        3.83        8.02      2.23 o
  -2   6   8      540.27      577.18     13.68 o
  -1   6   8      268.61      287.87     10.70 o
   0   6   8        5.01        5.35      2.67 o
   1   6   8        2.54        0.00      2.34 o
   2   6   8       92.76      101.84      4.31 o
   3   6   8        0.34        0.00      1.01 o
   4   6   8       55.71       47.65      2.80 o
   5   6   8       16.28        8.59      1.68 o
  -8   7   8        2.16        6.61      2.22 o
  -7   7   8        0.44        0.67      1.22 o
  -6   7   8       25.58       22.42      2.41 o
  -5   7   8        0.03        0.05      1.75 o
  -4   7   8        0.19        2.67      2.67 o
  -3   7   8        0.95        0.38      1.60 o
  -2   7   8       55.98       42.50      4.25 o
  -1   7   8       77.11       66.89      6.69 o
   0   7   8      291.14      302.21      9.93 o
   1   7   8        0.66        0.00      3.01 o
   2   7   8       25.27       29.28      2.56 o
   3   7   8        4.71        1.35      2.70 o
   4   7   8       24.26       23.15      2.41 o
  -7   8   8        2.29        0.00      1.40 o
  -6   8   8       88.78       88.17      4.90 o
  -5   8   8        2.05        6.69      2.36 o
  -4   8   8       40.45       39.62      4.25 o
  -3   8   8       20.37       22.99      5.68 o
  -2   8   8        7.13       11.06      3.68 o
  -1   8   8       16.02       24.75      9.03 o
   0   8   8      217.54      209.84     20.39 o
   1   8   8       32.58       42.34      2.92 o
   2   8   8        6.16        6.88      1.95 o
   3   8   8        1.25        1.53      1.39 o
  -6   9   8        7.21       14.74      3.21 o
  -5   9   8        1.62        0.00      2.67 o
  -4   9   8        9.22        4.68      2.23 o
  -3   9   8       19.26       23.84      5.68 o
  -2   9   8        1.01        3.71      2.67 o
  -1   9   8       13.42       17.08      2.08 o
   0   9   8       27.67       26.70      3.16 o
   1   9   8        7.72        5.83      1.95 o
   2   9   8       89.31       82.37      4.28 o
  -4  10   8       33.20       24.74      5.35 o
  -3  10   8        0.11        0.67      1.72 o
  -2  10   8       27.77       37.68      4.31 o
  -1  10   8       20.64       20.67      2.42 o
  -1 -14   9      107.59      107.78      4.50 o
   0 -14   9        0.07        0.00      1.38 o
   1 -14   9       14.56       13.24      2.32 o
  -4 -13   9        7.13        8.68      1.85 o
  -3 -13   9       23.15       26.85      2.65 o
  -2 -13   9        0.01        2.29      1.82 o
  -1 -13   9       14.65       20.48      2.35 o
   0 -13   9        6.38        5.04      1.53 o
   1 -13   9        7.64        7.56      1.77 o
   2 -13   9        5.75        2.76      1.87 o
   3 -13   9        2.87        3.14      1.45 o
   4 -13   9        4.01        6.35      2.36 o
  -5 -12   9        5.32        5.42      1.68 o
  -4 -12   9       76.21       68.57      3.70 o
  -3 -12   9       52.27       55.71      3.30 o
  -2 -12   9       16.29       15.59      2.79 o
  -1 -12   9        4.17        5.03      1.97 o
   0 -12   9        0.02        0.00      1.03 o
   1 -12   9      541.59      530.15     12.45 o
   2 -12   9       20.92       21.99      2.35 o
   3 -12   9        0.31        0.00      1.25 o
   4 -12   9       19.78       21.57      2.35 o
   5 -12   9       87.12       96.73      9.03 o
  -6 -11   9       58.33       64.17      3.21 o
  -5 -11   9        0.82        1.05      1.33 o
  -4 -11   9      134.75      139.17      5.49 o
  -3 -11   9       81.60       85.95      4.32 o
  -2 -11   9        3.07        3.34      1.89 o
  -1 -11   9       45.42       39.85      3.78 o
   0 -11   9        0.11        1.84      1.09 o
   1 -11   9      286.08      294.76      8.84 o
   2 -11   9       25.99       22.48      2.16 o
   3 -11   9       17.49        7.15      1.78 o
   4 -11   9       75.32       81.61      3.63 o
   5 -11   9        7.80        6.06      1.65 o
   6 -11   9        9.58        5.88      2.23 o
  -7 -10   9        5.97        7.49      2.03 o
  -6 -10   9       68.11       54.18      5.20 o
  -5 -10   9        9.38       11.55      2.25 o
  -4 -10   9      113.98      119.24      5.41 o
  -3 -10   9        6.09        9.19      2.48 o
  -2 -10   9      188.20      189.29      7.35 o
  -1 -10   9      164.65      182.78      6.84 o
   0 -10   9       41.36       43.67      4.00 o
   1 -10   9      187.94      155.61      8.69 o
   2 -10   9        7.81        3.68      1.18 o
   3 -10   9      464.35      435.04      8.85 o
   4 -10   9       99.86       95.44      3.70 o
   5 -10   9        0.09        0.94      0.91 o
   6 -10   9       35.37       34.22      2.45 o
  -8  -9   9        4.53        1.44      1.77 o
  -7  -9   9        1.73        2.37      1.77 o
  -6  -9   9      237.27      244.35      7.37 o
  -5  -9   9       58.67       63.00      3.39 o
  -4  -9   9      438.23      446.77     10.44 o
  -3  -9   9       28.60       24.42      2.55 o
  -2  -9   9      360.97      386.45      8.60 o
  -1  -9   9      115.88      121.46      6.69 o
   0  -9   9        0.41        2.58      1.60 o
   1  -9   9       24.91       20.40      2.84 o
   2  -9   9       13.03       15.64      2.36 o
   3  -9   9        3.71        3.54      1.16 o
   4  -9   9       30.11       27.06      1.96 o
   5  -9   9       43.16       34.15      2.15 o
   6  -9   9       27.18       28.21      2.15 o
   7  -9   9        6.12        9.54      2.32 o
  -8  -8   9       46.80       49.78      4.17 o
  -7  -8   9        2.65        3.00      1.85 o
  -6  -8   9       36.52       41.36      3.96 o
  -5  -8   9       79.48       88.68      5.24 o
  -4  -8   9        0.78        0.72      1.13 o
  -3  -8   9      303.62      304.98      6.77 o
  -2  -8   9      199.26      204.91      5.29 o
  -1  -8   9      104.50      112.17      4.36 o
   0  -8   9      328.58      306.40      8.98 o
   1  -8   9      303.66      277.94     18.38 o
   2  -8   9      118.04      114.47      6.27 o
   3  -8   9      250.63      295.03      6.77 o
   4  -8   9        5.52        7.81      1.22 o
   5  -8   9      251.91      243.51      5.31 o
   6  -8   9        6.13        4.46      1.27 o
   7  -8   9        7.88        7.64      1.52 o
  -9  -7   9        4.13        7.42      2.43 o
  -8  -7   9       14.83       10.01      3.16 o
  -7  -7   9       20.30       17.48      2.55 o
  -6  -7   9        8.79        5.57      1.93 o
  -5  -7   9        4.71        3.85      1.17 o
  -4  -7   9      267.77      262.16      5.31 o
  -3  -7   9       58.59       61.86      2.59 o
  -2  -7   9     1121.72     1105.18     15.68 o
  -1  -7   9       15.99       17.68      1.93 o
   0  -7   9      680.57      694.61     14.65 o
   1  -7   9      133.34      110.43      3.82 o
   2  -7   9       17.09       17.59      1.85 o
   3  -7   9      921.99      952.90     15.01 o
   4  -7   9        0.02        0.00      0.79 o
   5  -7   9        0.17        0.00      0.88 o
   6  -7   9      141.83      143.56      4.61 o
   7  -7   9       91.43       80.19      3.15 o
  -9  -6   9        1.60        0.36      1.96 o
  -8  -6   9       11.02       12.75      2.25 o
  -7  -6   9       16.80       14.03      2.43 o
  -6  -6   9      195.23      210.02      6.66 o
  -5  -6   9       15.08       16.46      1.53 o
  -4  -6   9       49.37       57.59      2.56 o
  -3  -6   9       50.67       47.66      2.35 o
  -2  -6   9       38.29       43.12      2.64 o
  -1  -6   9      547.10      554.58     10.29 o
   0  -6   9      164.84      160.88      4.94 o
   1  -6   9      754.92      727.60     11.65 o
   2  -6   9      587.49      588.70     10.36 o
   3  -6   9      739.23      712.26     12.83 o
   4  -6   9       99.82      106.72      3.98 o
   5  -6   9       23.66       27.54      2.41 o
   6  -6   9       99.86      109.07      4.03 o
   7  -6   9        1.60        0.50      1.01 o
   8  -6   9       19.62       18.23      3.31 o
  -9  -5   9        3.95        0.91      1.65 o
  -8  -5   9       35.65       31.56      3.20 o
  -7  -5   9       17.07       13.87      2.32 o
  -6  -5   9        5.76        4.23      1.54 o
  -5  -5   9      270.58      287.11      5.36 o
  -4  -5   9      406.68      408.15      6.74 o
  -3  -5   9       97.26       93.99      2.84 o
  -2  -5   9      952.42      895.53     11.17 o
  -1  -5   9       83.38       75.29      2.64 o
   0  -5   9     2288.59     2278.99     26.09 o
   1  -5   9      252.53      272.38     13.04 o
   2  -5   9       64.29       56.64      2.90 o
   3  -5   9      217.24      207.58      5.47 o
   4  -5   9       10.92        5.99      1.45 o
   5  -5   9       47.19       44.88      3.17 o
   6  -5   9       27.62       25.39      2.35 o
   7  -5   9       35.66       29.56      2.42 o
   8  -5   9      189.08      211.64      9.03 o
 -10  -4   9       18.19       23.39      4.00 o
  -9  -4   9       14.82       11.31      3.05 o
  -8  -4   9      106.86      117.18     14.04 o
  -7  -4   9        0.47        0.00      1.25 o
  -6  -4   9      105.94       99.27      3.75 o
  -5  -4   9        7.34       11.41      1.62 o
  -4  -4   9      635.84      634.89      8.76 o
  -3  -4   9       14.19       15.41      1.35 o
  -2  -4   9        0.23        0.67      0.73 o
  -1  -4   9       13.36        9.14      1.04 o
   0  -4   9      189.66      180.84      3.99 o
   1  -4   9      700.70      690.75     13.75 o
   2  -4   9     1018.01      968.69     14.74 o
   3  -4   9     1131.07     1105.71     16.54 o
   4  -4   9      122.80      120.40      5.42 o
   5  -4   9        4.15        2.01      1.09 o
   6  -4   9       22.09       17.01      1.55 o
   7  -4   9       44.97       48.05      3.06 o
   8  -4   9       72.33       74.98      4.44 o
 -10  -3   9        7.30       11.63      3.52 o
  -9  -3   9        0.00        0.00      1.89 o
  -8  -3   9       92.15      103.79      5.89 o
  -7  -3   9        5.40        4.83      2.09 o
  -6  -3   9       18.86       11.92      1.93 o
  -5  -3   9      116.40      119.04      3.83 o
  -4  -3   9        5.87        6.00      1.34 o
  -3  -3   9      115.61      102.96      2.86 o
  -2  -3   9      330.95      285.92      4.98 o
  -1  -3   9        6.13        6.03      1.00 o
   0  -3   9     1514.06     1523.20     18.10 o
   1  -3   9      162.63      160.20      3.71 o
   2  -3   9     1056.09     1050.04     19.75 o
   3  -3   9        6.97        6.61      2.09 o
   4  -3   9      109.84      107.63      4.60 o
   5  -3   9       42.54       41.55      2.56 o
   6  -3   9        5.85        6.75      1.53 o
   7  -3   9        8.16       11.33      1.85 o
   8  -3   9       14.10       10.55      2.33 o
 -10  -2   9        0.08        0.00      3.01 o
  -9  -2   9       88.72       85.30      6.62 o
  -8  -2   9       45.37       48.49      4.73 o
  -7  -2   9        7.58        7.35      1.93 o
  -6  -2   9       79.25       82.27      3.13 o
  -5  -2   9        0.90        1.22      1.70 o
  -4  -2   9      783.76      757.64     10.95 o
  -3  -2   9       16.14       20.90      2.22 o
  -2  -2   9      110.32      119.42      3.04 o
  -1  -2   9        4.16        4.01      1.00 o
   0  -2   9      198.13      214.88      4.29 o
   1  -2   9       31.39       34.56      1.96 o
   2  -2   9        9.09        4.61      1.88 o
   3  -2   9        7.13        5.35      2.01 o
   4  -2   9      215.10      220.05      6.59 o
   5  -2   9       27.22       32.95      5.35 o
   6  -2   9       63.27       66.49      3.46 o
   7  -2   9        6.17        6.69      1.58 o
   8  -2   9       15.09       24.99      3.69 o
 -10  -1   9        8.91        8.69      3.31 o
  -9  -1   9       58.64       62.11      5.89 o
  -8  -1   9        2.30        6.87      2.57 o
  -7  -1   9       72.32       85.13      3.45 o
  -6  -1   9        2.66        4.92      1.64 o
  -5  -1   9      356.64      369.32      8.23 o
  -4  -1   9       86.65      100.38      3.13 o
  -3  -1   9       55.81       43.51      2.24 o
  -2  -1   9        3.16        4.45      1.45 o
  -1  -1   9      101.19      103.07      3.01 o
   0  -1   9        1.92        1.46      0.72 o
   1  -1   9      233.72      235.75      5.60 o
   2  -1   9      926.38      869.67     24.92 o
   3  -1   9      151.92      143.47      4.05 o
   4  -1   9     1125.87     1105.90     18.59 o
   5  -1   9       89.51       93.44      5.42 o
   6  -1   9        8.67       11.85      2.57 o
   7  -1   9       30.90       27.89      2.83 o
 -10   0   9        8.32       12.61      5.01 o
  -9   0   9       91.36       95.74      5.48 o
  -8   0   9       57.74       63.44      3.45 o
  -7   0   9       91.20       83.85      3.63 o
  -6   0   9      338.99      336.60      6.75 o
  -5   0   9       55.94       63.63      3.54 o
  -4   0   9       74.53       74.40      3.14 o
  -3   0   9        3.90        4.61      1.06 o
  -2   0   9     1345.41     1320.92     16.82 o
  -1   0   9       44.67       47.04      2.15 o
   0   0   9       18.30       10.86      1.89 o
   1   0   9      270.52      276.20      7.70 o
   2   0   9       90.64       83.20      4.80 o
   3   0   9      216.40      232.47      5.36 o
   4   0   9        9.40       13.79      1.82 o
   5   0   9       19.11       14.74      1.74 o
   6   0   9      115.60      103.29      4.02 o
   7   0   9        0.60        1.56      1.94 o
 -10   1   9        3.93        2.26      2.11 o
  -9   1   9       28.13       27.34      3.04 o
  -8   1   9        0.21        1.95      1.77 o
  -7   1   9      403.93      437.02      9.87 o
  -6   1   9       23.49       25.68      2.70 o
  -5   1   9        2.04        3.95      1.25 o
  -4   1   9       47.33       47.99      2.31 o
  -3   1   9      254.77      244.85      5.00 o
  -2   1   9      240.80      263.34      5.26 o
  -1   1   9        0.87        0.85      0.77 o
   0   1   9       28.12       19.48      2.36 o
   1   1   9      675.38      697.02     14.84 o
   2   1   9        9.94       16.97      3.84 o
   3   1   9      119.50      129.55      4.07 o
   4   1   9       94.53       87.78      3.45 o
   5   1   9       74.13       71.79      3.93 o
   6   1   9      287.74      320.07      7.48 o
   7   1   9       32.34       34.47      2.89 o
 -10   2   9        3.52        0.00      1.65 o
  -9   2   9       76.66       74.08      4.88 o
  -8   2   9        4.94        7.67      2.04 o
  -7   2   9      575.06      565.91     11.69 o
  -6   2   9      340.10      332.42      8.32 o
  -5   2   9      435.92      426.53     16.04 o
  -4   2   9      100.34       89.76      6.35 o
  -3   2   9        3.16        3.95      1.25 o
  -2   2   9      138.48      127.21      4.21 o
  -1   2   9      127.54      124.35      5.20 o
   0   2   9      438.39      418.15     10.63 o
   1   2   9       18.77       29.40      3.05 o
   2   2   9       48.42       51.87      3.33 o
   3   2   9       33.02       33.12      2.72 o
   4   2   9        6.06        3.12      1.54 o
   5   2   9        4.45        6.09      1.40 o
   6   2   9        2.61        3.90      1.38 o
 -10   3   9        8.53        9.78      2.55 o
  -9   3   9       49.03       54.71      4.70 o
  -8   3   9       20.04       24.94      3.04 o
  -7   3   9        3.28        1.38      1.65 o
  -6   3   9        8.20       14.38      2.84 o
  -5   3   9      859.55      829.70     17.94 o
  -4   3   9      133.20      130.53     14.71 o
  -3   3   9       50.43       53.46      3.46 o
  -2   3   9        3.74        4.20      1.60 o
  -1   3   9      224.91      264.15     14.04 o
   0   3   9        1.40        4.35      1.89 o
   1   3   9       27.89       18.33      2.57 o
   2   3   9        1.29        2.34      1.89 o
   3   3   9       49.47       48.65      3.43 o
   4   3   9        5.13        4.47      1.77 o
   5   3   9        0.17        0.00      0.99 o
   6   3   9        5.08        5.98      1.56 o
  -9   4   9        0.37        3.34      1.93 o
  -8   4   9       17.26       20.29      3.05 o
  -7   4   9       10.74        9.09      2.16 o
  -6   4   9        0.55        0.45      1.54 o
  -5   4   9      636.71      656.33     15.58 o
  -4   4   9       56.32       45.46      6.69 o
  -3   4   9      128.43      122.31      5.61 o
  -2   4   9        2.07        2.34      4.01 o
  -1   4   9      184.49      191.00      7.09 o
   0   4   9      221.63      204.39      7.32 o
   1   4   9       23.01       16.04      2.84 o
   2   4   9       69.27       77.96      5.14 o
   3   4   9       54.27       54.24      3.68 o
   4   4   9       47.48       54.11      2.80 o
   5   4   9        2.17        3.84      1.43 o
  -9   5   9      117.05      127.38      7.09 o
  -8   5   9        1.37        0.14      1.65 o
  -7   5   9        0.11        0.00      1.38 o
  -6   5   9        2.08        2.24      1.65 o
  -5   5   9       38.63       46.09      4.25 o
  -4   5   9      183.60      156.31      6.75 o
  -3   5   9      748.96      810.76     17.41 o
  -2   5   9      191.95      198.83      8.69 o
  -1   5   9        3.73        2.34      3.01 o
   0   5   9       62.74       66.24      9.03 o
   1   5   9       21.17       10.11      2.36 o
   2   5   9        1.23        4.01      1.89 o
   3   5   9       46.93       46.09      3.59 o
   4   5   9        0.96        0.42      1.04 o
   5   5   9       12.63       11.57      1.83 o
  -8   6   9        0.64        2.19      1.85 o
  -7   6   9        0.23        0.00      1.35 o
  -6   6   9       11.08       15.25      5.35 o
  -5   6   9      182.83      178.53      7.52 o
  -4   6   9       12.67        5.35      3.34 o
  -3   6   9      573.08      553.17     27.74 o
  -2   6   9       13.80       21.97      5.68 o
  -1   6   9       51.22       49.69      4.47 o
   0   6   9       19.43       15.29      3.05 o
   1   6   9        0.04        0.00      2.67 o
   2   6   9        2.18        0.00      1.89 o
   3   6   9       27.46       28.00      2.31 o
   4   6   9        0.00        0.17      1.04 o
  -8   7   9        1.12        1.97      2.04 o
  -7   7   9      113.80      130.08      6.67 o
  -6   7   9        8.28       11.40      3.68 o
  -5   7   9      105.83      112.98      9.36 o
  -4   7   9       16.90       10.03      4.01 o
  -3   7   9       10.83        8.02      2.36 o
  -2   7   9       26.38       31.93      6.02 o
  -1   7   9      344.89      365.86     11.10 o
   0   7   9       88.70       90.28      6.15 o
   1   7   9       82.57       98.16      5.89 o
   2   7   9        0.21        0.00      1.89 o
   3   7   9        0.08        0.12      1.64 o
  -6   8   9        2.86        8.69      4.01 o
  -5   8   9       52.97       48.13      7.35 o
  -4   8   9       26.43       21.39      4.68 o
  -3   8   9        2.86        3.34      3.34 o
  -2   8   9       12.45       13.32      2.84 o
  -1   8   9      110.75      109.01      6.15 o
   0   8   9        0.07        3.68      2.36 o
   1   8   9        0.02        8.02      4.01 o
   2   8   9        4.49        1.88      1.53 o
  -5   9   9       32.48       32.76      6.02 o
  -4   9   9        2.17        4.01      3.34 o
  -3   9   9       12.08       13.37      4.68 o
  -2   9   9        4.07        3.34      2.09 o
  -1   9   9        0.03        0.52      2.09 o
   0   9   9        0.61        2.34      2.36 o
  -3 -13  10        5.21        3.72      1.58 o
  -2 -13  10        1.90        2.72      1.45 o
  -1 -13  10        0.46        0.20      1.53 o
   0 -13  10      179.21      185.12      5.59 o
   1 -13  10       30.38       27.38      2.65 o
   2 -13  10      104.26      111.50      9.58 o
   3 -13  10        0.57        0.00      1.38 o
  -5 -12  10        0.01        1.78      1.93 o
  -4 -12  10       26.29       29.43      3.20 o
  -3 -12  10        2.22        0.00      1.89 o
  -2 -12  10       13.85       15.11      3.68 o
  -1 -12  10        0.17        0.00      1.42 o
   0 -12  10       33.14       32.10      3.78 o
   1 -12  10       51.32       48.00      2.99 o
   2 -12  10        9.20        8.21      1.95 o
   3 -12  10       16.90       13.87      1.95 o
   4 -12  10       17.55        6.50      1.77 o
  -6 -11  10       36.71       35.77      4.73 o
  -5 -11  10      121.86      137.18      5.71 o
  -4 -11  10       11.52        4.83      1.85 o
  -3 -11  10       66.85       76.25      4.33 o
  -2 -11  10        0.68        1.00      1.89 o
  -1 -11  10       15.23       10.99      2.57 o
   0 -11  10       19.91       23.74      3.31 o
   1 -11  10        0.64        1.34      1.89 o
   2 -11  10      100.01       84.72      4.95 o
   3 -11  10       26.93       20.38      2.35 o
   4 -11  10      239.88      255.21      6.69 o
   5 -11  10       14.18       15.36      2.01 o
  -7 -10  10        7.14        4.68      2.84 o
  -6 -10  10        1.52        0.53      4.01 o
  -5 -10  10      306.08      301.16      8.15 o
  -4 -10  10       63.19       54.17      3.72 o
  -3 -10  10       22.22       23.84      2.70 o
  -2 -10  10       54.76       51.00      4.47 o
  -1 -10  10      100.34      100.43      5.42 o
   0 -10  10      186.00      193.05      7.32 o
   1 -10  10        3.62        0.19      1.60 o
   2 -10  10       18.53       12.07      2.36 o
   3 -10  10       69.00       54.48      5.68 o
   4 -10  10      169.52      194.16      5.59 o
   5 -10  10        4.40        2.06      1.22 o
   6 -10  10        0.07        0.00      1.22 o
  -7  -9  10        0.41        0.00      1.65 o
  -6  -9  10        5.66        9.57      3.05 o
  -5  -9  10       41.12       43.25      3.43 o
  -4  -9  10      241.83      266.65      7.27 o
  -3  -9  10      311.97      321.10      8.05 o
  -2  -9  10       20.60       15.51      2.16 o
  -1  -9  10      230.85      249.76      8.26 o
   0  -9  10      294.51      282.87      8.98 o
   1  -9  10        1.16        0.10      1.60 o
   2  -9  10      121.23      128.78      5.42 o
   3  -9  10        6.28        9.40      2.36 o
   4  -9  10        0.01        1.92      0.96 o
   5  -9  10        9.86        8.79      1.43 o
   6  -9  10      157.86      165.04      5.40 o
  -8  -8  10        0.41        3.26      2.35 o
  -7  -8  10       26.74       22.54      2.94 o
  -6  -8  10        0.47        1.44      1.77 o
  -5  -8  10        7.84        5.16      1.60 o
  -4  -8  10       12.94       15.22      2.16 o
  -3  -8  10     1047.83     1059.56     22.68 o
  -2  -8  10      157.24      152.14      5.14 o
  -1  -8  10       44.44       57.66      5.95 o
   0  -8  10       45.67       37.86      2.94 o
   1  -8  10      206.53      192.97      7.09 o
   2  -8  10      179.17      185.25      6.84 o
   3  -8  10        4.69        1.56      1.16 o
   4  -8  10      132.24      110.31      4.21 o
   5  -8  10      100.76       92.26      3.96 o
   6  -8  10       94.53      104.52      4.10 o
   7  -8  10       22.41       28.07      2.83 o
  -8  -7  10        2.83        3.57      1.93 o
  -7  -7  10      164.05      183.19     12.92 o
  -6  -7  10       45.66       46.54      3.59 o
  -5  -7  10        3.60        3.01      1.34 o
  -4  -7  10        6.07        2.84      1.45 o
  -3  -7  10      188.06      189.62      6.27 o
  -2  -7  10      319.32      312.21      6.80 o
  -1  -7  10      842.52      805.44     13.76 o
   0  -7  10      212.12      225.73      7.32 o
   1  -7  10      505.00      507.85      9.43 o
   2  -7  10      263.82      264.05      6.38 o
   3  -7  10        4.79        8.68      1.65 o
   4  -7  10       47.30       48.04      3.29 o
   5  -7  10       77.54       82.34      3.40 o
   6  -7  10        1.84        0.95      1.48 o
   7  -7  10       39.19       44.64      2.66 o
  -9  -6  10        1.17        2.20      1.85 o
  -8  -6  10        2.76        1.65      2.29 o
  -7  -6  10        9.11        7.93      2.81 o
  -6  -6  10       56.25       65.81      4.36 o
  -5  -6  10      163.80      163.44      5.49 o
  -4  -6  10       13.38       13.27      1.58 o
  -3  -6  10      226.06      231.17      8.24 o
  -2  -6  10        9.52        7.92      1.48 o
  -1  -6  10     1177.56     1212.33     18.78 o
   0  -6  10        4.60        5.95      1.38 o
   1  -6  10        0.73        0.73      1.25 o
   2  -6  10       77.60       85.54      5.68 o
   3  -6  10      336.64      349.55     11.48 o
   4  -6  10        0.32        0.00      1.22 o
   5  -6  10       57.33       60.05      4.66 o
   6  -6  10        7.88        4.37      1.45 o
   7  -6  10       16.33       16.77      1.68 o
  -9  -5  10        3.23        0.00      1.54 o
  -8  -5  10        1.35        0.00      1.38 o
  -7  -5  10       99.10       84.52      4.72 o
  -6  -5  10        9.35        5.63      1.82 o
  -5  -5  10      162.77      150.88      4.66 o
  -4  -5  10      136.49      135.16      3.73 o
  -3  -5  10      272.05      281.14      5.30 o
  -2  -5  10       14.84       11.87      1.35 o
  -1  -5  10      222.08      219.28      4.69 o
   0  -5  10       53.45       52.13      2.58 o
   1  -5  10     1393.80     1448.32     20.67 o
   2  -5  10      229.59      223.62      5.72 o
   3  -5  10       71.88       75.01      3.51 o
   4  -5  10        0.04        0.00      1.42 o
   5  -5  10        0.17        0.00      1.60 o
   6  -5  10        9.05        8.34      1.53 o
   7  -5  10        2.46        3.40      1.53 o
  -9  -4  10       11.55       11.54      2.55 o
  -8  -4  10        3.06        7.94      2.16 o
  -7  -4  10       11.41        9.68      2.04 o
  -6  -4  10       50.04       49.18      3.72 o
  -5  -4  10       16.13       17.49      1.90 o
  -4  -4  10       98.80      108.65      3.23 o
  -3  -4  10       32.23       36.48      2.02 o
  -2  -4  10        2.95        3.71      1.11 o
  -1  -4  10      452.95      485.05      7.84 o
   0  -4  10        9.11       10.16      1.34 o
   1  -4  10      812.66      780.81     12.70 o
   2  -4  10      433.16      454.96      8.68 o
   3  -4  10        6.65        3.57      2.09 o
   4  -4  10      266.03      264.53      8.47 o
   5  -4  10      111.34      106.19      5.61 o
   6  -4  10       21.92       22.30      1.90 o
   7  -4  10        0.00        1.22      1.45 o
 -10  -3  10        0.04        0.00      3.68 o
  -9  -3  10       41.65       35.67      4.47 o
  -8  -3  10        0.21        0.00      1.89 o
  -7  -3  10       19.20       21.85      5.35 o
  -6  -3  10       43.07       50.04      3.16 o
  -5  -3  10      265.29      270.45      6.26 o
  -4  -3  10      252.18      240.95      4.85 o
  -3  -3  10      122.61      124.66      3.30 o
  -2  -3  10      196.51      186.17      4.05 o
  -1  -3  10      327.02      328.19      6.00 o
   0  -3  10       24.90       20.30      1.70 o
   1  -3  10       21.74       22.41      2.60 o
   2  -3  10      827.32      770.79     16.26 o
   3  -3  10      476.96      484.79     12.26 o
   4  -3  10      243.93      267.89      8.94 o
   5  -3  10        1.30        0.00      2.01 o
   6  -3  10       22.36       19.44      2.05 o
   7  -3  10       37.02       52.86      5.01 o
 -10  -2  10       86.64       75.82      6.57 o
  -9  -2  10       20.16       27.94      4.25 o
  -8  -2  10       24.11       28.89      6.35 o
  -7  -2  10        1.50        2.67      1.54 o
  -6  -2  10       17.77       13.57      2.47 o
  -5  -2  10       94.99      102.32      4.25 o
  -4  -2  10       44.90       45.67      2.23 o
  -3  -2  10      145.52      136.28      4.67 o
  -2  -2  10       77.71       72.18      2.44 o
  -1  -2  10      340.49      321.02      6.79 o
   0  -2  10       20.92       19.11      1.42 o
   1  -2  10      418.30      414.51      8.15 o
   2  -2  10      266.73      259.59      9.36 o
   3  -2  10     1092.33     1055.44     20.94 o
   4  -2  10       43.95       70.27      5.14 o
   5  -2  10        4.66        4.46      2.09 o
   6  -2  10       54.54       47.31      4.77 o
   7  -2  10       88.58      108.12      4.93 o
 -10  -1  10       35.21       36.83      4.95 o
  -9  -1  10      104.00       90.52      6.84 o
  -8  -1  10       43.15       49.38      4.95 o
  -7  -1  10       94.24       92.81      3.73 o
  -6  -1  10        3.19        4.23      1.54 o
  -5  -1  10        0.78        3.08      1.38 o
  -4  -1  10       12.50       10.71      1.48 o
  -3  -1  10      345.87      348.25      6.76 o
  -2  -1  10      113.04       96.98      3.16 o
  -1  -1  10        0.26        0.53      0.79 o
   0  -1  10      146.80      164.64      5.89 o
   1  -1  10      150.76      141.00      5.53 o
   2  -1  10       55.33       59.37      3.43 o
   3  -1  10       33.01       33.25      5.01 o
   4  -1  10      114.74      128.97      6.09 o
   5  -1  10      139.53      128.56      6.57 o
   6  -1  10        9.73        9.30      1.91 o
   7  -1  10        7.10        9.45      2.07 o
 -10   0  10       10.88       13.33      3.52 o
  -9   0  10        5.96        4.68      3.68 o
  -8   0  10      156.03      162.36      6.44 o
  -7   0  10        2.33        3.09      1.77 o
  -6   0  10      125.18      123.05      4.72 o
  -5   0  10       47.48       44.62      3.20 o
  -4   0  10      106.76      118.56      4.36 o
  -3   0  10      255.38      249.07      5.33 o
  -2   0  10        0.12        0.46      0.68 o
  -1   0  10      109.02      105.77      6.81 o
   0   0  10       82.57       72.97      4.00 o
   1   0  10       78.86       82.98      3.72 o
   2   0  10        1.55        0.55      1.25 o
   3   0  10        4.18        6.16      1.65 o
   4   0  10       24.31       23.17      3.18 o
   5   0  10      342.98      382.82     11.52 o
   6   0  10        4.00        5.65      2.13 o
 -10   1  10        0.01        0.00      2.09 o
  -9   1  10        0.78        4.17      2.04 o
  -8   1  10      357.73      336.69     13.33 o
  -7   1  10       43.33       47.71      4.78 o
  -6   1  10       31.29       37.55      5.35 o
  -5   1  10        3.86        4.68      2.67 o
  -4   1  10       86.80       99.58      5.14 o
  -3   1  10       59.00       53.39      8.69 o
  -2   1  10       72.22       80.88      2.83 o
  -1   1  10       17.60       17.95      2.57 o
   0   1  10        4.99        2.20      1.60 o
   1   1  10        8.63        7.28      2.09 o
   2   1  10        2.30        0.00      1.37 o
   3   1  10        3.80        1.47      1.38 o
   4   1  10       94.99       89.11      4.30 o
   5   1  10        0.61        0.00      1.65 o
   6   1  10        2.02        4.11      2.23 o
  -9   2  10        0.02        2.08      1.91 o
  -8   2  10      217.04      204.59      8.19 o
  -7   2  10       49.17       39.22      4.99 o
  -6   2  10     1026.37     1012.16     30.08 o
  -5   2  10       94.21      113.98      9.03 o
  -4   2  10       43.53       37.92      4.00 o
  -3   2  10       72.36       64.94      3.29 o
  -2   2  10        0.05        1.00      1.42 o
  -1   2  10        2.01        4.01      1.89 o
   0   2  10      180.33      160.25      8.69 o
   1   2  10       34.01       29.00      3.31 o
   2   2  10       21.66       20.22      2.96 o
   3   2  10       21.40       11.97      2.16 o
   4   2  10      153.13      152.19      6.56 o
   5   2  10        0.02        0.00      1.65 o
   6   2  10       20.77       24.53      4.09 o
  -9   3  10        9.87        7.65      2.43 o
  -8   3  10        7.05        5.39      2.04 o
  -7   3  10       70.47       62.81      5.20 o
  -6   3  10      131.39      148.52      7.04 o
  -5   3  10       12.01        9.10      5.35 o
  -4   3  10      161.50      135.04      9.36 o
  -3   3  10        1.04        0.00      2.67 o
  -2   3  10       70.57       61.16      6.35 o
  -1   3  10      173.71      163.15      6.62 o
   0   3  10      348.72      360.84     10.16 o
   1   3  10        2.47        3.34      1.89 o
   2   3  10        0.59        0.00      2.21 o
   3   3  10       25.54       23.49      2.75 o
   4   3  10       69.44       71.25      5.43 o
   5   3  10        0.21        0.00      1.54 o
  -9   4  10        0.16        0.22      2.00 o
  -8   4  10        5.24        7.65      2.16 o
  -7   4  10       44.16       43.63      3.86 o
  -6   4  10       47.64       52.30      5.68 o
  -5   4  10      120.74      131.82      6.57 o
  -4   4  10      631.92      693.94     24.07 o
  -3   4  10       97.48      105.55      5.61 o
  -2   4  10       16.73       24.57      3.21 o
  -1   4  10       24.52       18.81      2.84 o
   0   4  10      257.88      276.63      8.94 o
   1   4  10       11.95       17.30      3.05 o
   2   4  10        0.23        2.82      2.09 o
   3   4  10        6.02        4.90      1.93 o
   4   4  10        0.08        0.00      1.65 o
   5   4  10        0.00        0.57      1.22 o
  -8   5  10       12.85       16.72      2.81 o
  -7   5  10       12.56       16.55      3.31 o
  -6   5  10       57.83       59.49     13.37 o
  -5   5  10       14.80       13.37      4.68 o
  -4   5  10      383.53      334.94     15.38 o
  -3   5  10       61.44       52.42      4.66 o
  -2   5  10        7.86        6.02      2.23 o
  -1   5  10        4.22        3.71      2.09 o
   0   5  10        0.94        0.00      1.89 o
   1   5  10        4.78        5.35      2.36 o
   2   5  10        4.56        8.14      2.57 o
   3   5  10        6.88        9.05      2.91 o
   4   5  10        2.31        3.09      1.85 o
  -8   6  10        4.51        6.02      2.32 o
  -7   6  10        4.98        6.35      2.72 o
  -6   6  10       35.82       43.25      4.73 o
  -5   6  10        0.17        0.00      2.67 o
  -4   6  10      180.95      147.08     10.70 o
  -3   6  10       23.52       24.73      3.52 o
  -2   6  10      491.28      461.77     12.99 o
  -1   6  10       21.25       28.08      3.78 o
   0   6  10       17.88       20.44      3.31 o
   1   6  10        2.26        4.68      2.36 o
   2   6  10        0.42        0.00      2.09 o
   3   6  10        5.31        3.93      2.04 o
  -7   7  10        0.00        0.00      2.09 o
  -6   7  10       39.07       32.76      6.69 o
  -5   7  10        3.36        4.68      4.01 o
  -4   7  10        1.96        0.00      3.34 o
  -3   7  10       19.91       16.04      4.68 o
  -2   7  10       75.65       76.72      5.89 o
  -1   7  10       32.38       28.65      4.00 o
   0   7  10        0.79        6.85      5.01 o
   1   7  10       18.70       18.10      3.78 o
   2   7  10       69.08       74.11      6.09 o
  -5   8  10        5.68        6.69      4.01 o
  -4   8  10        0.08        0.67      3.34 o
  -3   8  10       23.07       13.37      4.68 o
  -2   8  10        8.85       15.38      3.05 o
  -1   8  10       15.42       23.67      8.02 o
   0   8  10      125.47      118.21      6.84 o
  -2 -13  11        4.46        1.47      2.67 o
  -1 -13  11       31.09       36.99      4.00 o
   0 -13  11        0.41        0.82      2.09 o
   1 -13  11       63.99       74.01      5.61 o
  -4 -12  11       29.15       23.68      3.04 o
  -3 -12  11        8.76        5.68      2.36 o
  -2 -12  11       47.91       48.01      4.47 o
  -1 -12  11        5.27        0.00      3.68 o
   0 -12  11       26.78       28.34      4.68 o
   1 -12  11       61.33       62.18      5.20 o
   2 -12  11       30.84       24.86      4.01 o
   3 -12  11       29.57       26.62      3.28 o
  -5 -11  11        3.04        5.42      2.54 o
  -4 -11  11      255.48      265.38     20.49 o
  -3 -11  11       63.27       66.53      4.21 o
  -2 -11  11      118.78      114.43      6.09 o
  -1 -11  11      157.10      172.28     11.70 o
   0 -11  11       38.53       42.09      4.68 o
   1 -11  11        2.12        0.74      5.35 o
   2 -11  11        3.65        2.60      2.09 o
   3 -11  11      197.48      199.73     10.03 o
   4 -11  11       10.26       10.63      2.06 o
  -6 -10  11       17.89       15.32      3.52 o
  -5 -10  11       13.93       18.69      2.70 o
  -4 -10  11      258.46      260.52      7.99 o
  -3 -10  11       55.98       51.43      3.54 o
  -2 -10  11      174.96      163.22      5.76 o
  -1 -10  11      175.78      157.11      6.84 o
   0 -10  11        0.39        2.01      1.89 o
   1 -10  11        7.80        7.45      3.01 o
   2 -10  11       47.97       47.32      6.35 o
   3 -10  11       46.14       55.17      4.73 o
   4 -10  11       37.15       42.52      4.25 o
   5 -10  11        8.91        6.70      1.85 o
  -7  -9  11       11.90       14.08      4.35 o
  -6  -9  11       28.05       20.75      4.35 o
  -5  -9  11       50.76       44.37      3.63 o
  -4  -9  11       46.86       37.58      3.23 o
  -3  -9  11        7.84        8.14      2.04 o
  -2  -9  11      824.24      869.29     17.06 o
  -1  -9  11      293.80      262.70      8.74 o
   0  -9  11      117.46      105.32      5.67 o
   1  -9  11       20.13       17.98      2.32 o
   2  -9  11       16.22       13.31      2.57 o
   3  -9  11        0.01        1.15      1.60 o
   4  -9  11        0.76        3.42      2.09 o
   5  -9  11       56.57       58.66      3.82 o
  -8  -8  11       42.60       47.08      4.36 o
  -7  -8  11        2.00        3.79      1.93 o
  -6  -8  11       92.63       80.23      6.37 o
  -5  -8  11        8.24        7.96      3.48 o
  -4  -8  11       47.29       44.56      4.47 o
  -3  -8  11       48.19       44.59      3.33 o
  -2  -8  11      747.40      770.21     14.01 o
  -1  -8  11        2.37        6.79      1.77 o
   0  -8  11       83.45       74.97      4.73 o
   1  -8  11       81.05       85.40      4.95 o
   2  -8  11        4.61        7.02      1.89 o
   3  -8  11        7.82        7.45      2.23 o
   4  -8  11       48.19       48.72      3.43 o
   5  -8  11        6.97        6.69      2.36 o
   6  -8  11       26.26       26.61      2.56 o
  -8  -7  11       40.01       49.13      5.20 o
  -7  -7  11       18.79       17.22      2.81 o
  -6  -7  11       69.12       72.01      4.60 o
  -5  -7  11       29.69       32.58      3.69 o
  -4  -7  11      107.27      113.24      4.72 o
  -3  -7  11       87.62       76.29      5.18 o
  -2  -7  11      543.46      559.58     11.06 o
  -1  -7  11        0.21        0.00      1.38 o
   0  -7  11     2149.15     2131.40     40.78 o
   1  -7  11      298.98      306.32      9.21 o
   2  -7  11      304.39      281.80      6.77 o
   3  -7  11       19.20       21.00      3.56 o
   4  -7  11       24.66       28.99      3.52 o
   5  -7  11       80.67       85.33      5.61 o
   6  -7  11       47.27       46.51      4.50 o
  -8  -6  11       36.34       41.56      3.98 o
  -7  -6  11       37.88       36.26      3.66 o
  -6  -6  11       19.89       25.04      2.94 o
  -5  -6  11      137.42      129.97      5.11 o
  -4  -6  11      312.84      331.64      6.86 o
  -3  -6  11        1.47        1.22      1.25 o
  -2  -6  11       45.38       46.13      4.25 o
  -1  -6  11        0.05        0.00      1.70 o
   0  -6  11     1399.10     1374.73     25.76 o
   1  -6  11      693.10      717.01     12.30 o
   2  -6  11      150.87      140.35      6.76 o
   3  -6  11        5.65        4.82      1.65 o
   4  -6  11       13.88       17.87      2.84 o
   5  -6  11      156.52      167.88      7.04 o
   6  -6  11        1.10        1.49      2.09 o
  -9  -5  11        5.50        2.30      2.16 o
  -8  -5  11       45.56       54.77      4.36 o
  -7  -5  11       10.09        4.17      2.24 o
  -6  -5  11       10.84       13.64      2.43 o
  -5  -5  11       26.21       26.45      2.94 o
  -4  -5  11      183.34      193.56      4.56 o
  -3  -5  11       32.66       31.09      2.12 o
  -2  -5  11      149.32      143.55      4.33 o
  -1  -5  11      391.88      385.55      7.06 o
   0  -5  11      780.03      781.42     11.23 o
   1  -5  11      470.19      455.99      9.07 o
   2  -5  11     1695.22     1757.23     29.23 o
   3  -5  11        3.69        1.67      1.89 o
   4  -5  11      169.68      180.84      7.69 o
   5  -5  11      120.65      126.61      6.26 o
   6  -5  11        0.03        0.00      1.89 o
  -9  -4  11        1.37        4.09      2.82 o
  -8  -4  11        5.95        6.61      2.35 o
  -7  -4  11       17.97       20.81      3.31 o
  -6  -4  11      125.75      128.00      5.27 o
  -5  -4  11      189.39      172.24      5.07 o
  -4  -4  11       72.82       70.92      3.55 o
  -3  -4  11        6.01        4.51      1.11 o
  -2  -4  11      469.00      489.76      7.59 o
  -1  -4  11      119.00      120.10      3.65 o
   0  -4  11      396.50      391.48      8.20 o
   1  -4  11      164.95      165.03      4.99 o
   2  -4  11      880.50      895.91     18.36 o
   3  -4  11       33.20       24.43      3.21 o
   4  -4  11      145.02      152.27     13.70 o
   5  -4  11       11.50       14.17      2.84 o
   6  -4  11       41.24       52.08      4.81 o
  -9  -3  11       37.84       39.65      8.69 o
  -8  -3  11        4.73        4.01      2.67 o
  -7  -3  11       49.25       41.30      3.82 o
  -6  -3  11       70.53       71.78      4.94 o
  -5  -3  11        1.77        1.44      1.22 o
  -4  -3  11       80.13       78.30      2.82 o
  -3  -3  11        5.66        8.54      1.48 o
  -2  -3  11        4.54        2.81      1.28 o
  -1  -3  11       32.68       39.63      2.81 o
   0  -3  11        2.45        1.67      1.00 o
   1  -3  11      255.96      272.00     14.37 o
   2  -3  11      670.72      631.48     14.56 o
   3  -3  11       47.49       49.25      4.68 o
   4  -3  11      399.54      422.38     11.99 o
   5  -3  11        5.92        4.68      3.68 o
   6  -3  11       50.22       49.63      4.66 o
  -9  -2  11        5.28        5.35      2.84 o
  -8  -2  11      116.02      136.93      7.32 o
  -7  -2  11        0.58        1.11      2.09 o
  -6  -2  11        0.04        0.00      1.38 o
  -5  -2  11      128.01      119.53      6.52 o
  -4  -2  11        3.38        1.93      1.04 o
  -3  -2  11       66.96       65.96      2.72 o
  -2  -2  11      343.62      348.98      6.00 o
  -1  -2  11      106.83      101.27      3.32 o
   0  -2  11      183.45      192.25      5.49 o
   1  -2  11        8.68        7.87      2.09 o
   2  -2  11      201.51      200.48      7.52 o
   3  -2  11      145.11      133.52      6.57 o
   4  -2  11      459.19      463.71     12.94 o
   5  -2  11       66.99       62.91      5.42 o
   6  -2  11       18.73       22.74      8.69 o
  -9  -1  11        2.78        3.95      4.35 o
  -8  -1  11       13.36        7.23      2.57 o
  -7  -1  11       49.81       48.08      4.73 o
  -6  -1  11       45.78       36.09      3.20 o
  -5  -1  11       57.09       58.19      3.94 o
  -4  -1  11       27.45       22.66      2.15 o
  -3  -1  11       11.43        6.75      1.52 o
  -2  -1  11      598.17      548.08     11.64 o
  -1  -1  11        0.26        0.00      1.34 o
   0  -1  11        6.08        5.68      1.89 o
   1  -1  11      171.70      169.14      5.21 o
   2  -1  11        0.08        0.00      1.60 o
   3  -1  11        7.01        3.01      2.36 o
   4  -1  11       93.24       84.21      5.61 o
   5  -1  11       26.96       20.88      6.35 o
   6  -1  11      163.21      176.57      8.18 o
  -9   0  11        2.64        0.33      2.36 o
  -8   0  11       94.34       94.86      5.21 o
  -7   0  11      159.04      152.97      7.32 o
  -6   0  11      218.02      194.48     10.70 o
  -5   0  11       11.11       17.38      4.01 o
  -4   0  11       53.57       54.82      4.47 o
  -3   0  11      239.50      251.38      6.40 o
  -2   0  11      207.70      217.04      6.88 o
  -1   0  11        3.38        3.53      3.34 o
   0   0  11       23.96       29.93      3.21 o
   1   0  11      341.68      350.61      8.05 o
   2   0  11       63.33       60.07      3.63 o
   3   0  11       20.19       20.99      2.55 o
   4   0  11      113.78       84.52      6.69 o
   5   0  11       74.64       83.39      6.37 o
   6   0  11       25.07       13.17      3.68 o
  -9   1  11       33.89       35.45      3.78 o
  -8   1  11       16.87       10.73      2.84 o
  -7   1  11       69.04       86.46      6.37 o
  -6   1  11        4.71        6.02      2.36 o
  -5   1  11      240.60      250.13      8.74 o
  -4   1  11       58.03       67.88      4.66 o
  -3   1  11        1.02        0.45      1.16 o
  -2   1  11        2.76        2.67      2.67 o
  -1   1  11      161.10      170.81      6.62 o
   0   1  11      136.16      121.73      9.36 o
   1   1  11        2.70        2.67      2.34 o
   2   1  11        0.11        0.00      1.38 o
   3   1  11      118.86      123.00      4.99 o
   4   1  11        0.01        0.00      1.65 o
   5   1  11        4.02        0.00      2.36 o
  -9   2  11        9.88       10.91      2.55 o
  -8   2  11       11.68        9.09      2.43 o
  -7   2  11       86.27       94.93      9.36 o
  -6   2  11        9.92        9.42      2.72 o
  -5   2  11       38.43       39.33      4.00 o
  -4   2  11       56.74       42.63     11.37 o
  -3   2  11        3.09        1.81      1.60 o
  -2   2  11       66.96       63.52      4.73 o
  -1   2  11      203.24      213.08     15.04 o
   0   2  11        0.35        0.00      2.34 o
   1   2  11       48.71       48.74      4.47 o
   2   2  11        0.09        1.34      1.58 o
   3   2  11      109.13      118.40      6.16 o
   4   2  11       21.59       18.95      2.57 o
   5   2  11        5.42        0.72      1.77 o
  -8   3  11       18.46        8.62      6.02 o
  -7   3  11        1.38        3.01      2.36 o
  -6   3  11        0.20        0.00      3.01 o
  -5   3  11        0.06        0.00      2.09 o
  -4   3  11        2.51        6.02      4.01 o
  -3   3  11       78.55       71.97      5.14 o
  -2   3  11        0.33        1.00      1.89 o
  -1   3  11       11.57       12.70      2.57 o
   0   3  11       76.65       71.50     10.70 o
   1   3  11        0.18        3.09      2.34 o
   2   3  11       48.93       57.91      4.10 o
   3   3  11        0.20        0.00      1.54 o
   4   3  11        7.16        2.69      1.89 o
  -8   4  11        0.27        0.00      2.09 o
  -7   4  11        0.00        1.86      2.09 o
  -6   4  11       14.81        8.80      4.01 o
  -5   4  11       12.34       12.70      4.68 o
  -4   4  11       36.75       25.40      5.35 o
  -3   4  11      164.40      166.28      7.04 o
  -2   4  11       22.92       20.36      4.01 o
  -1   4  11        2.54        1.42      3.68 o
   0   4  11        0.38        1.34      1.89 o
   1   4  11        2.25        1.00      1.89 o
   2   4  11        9.06        7.04      2.04 o
   3   4  11       31.82       42.61      3.72 o
  -7   5  11        0.00        0.30      3.34 o
  -6   5  11       23.44       20.06      5.35 o
  -5   5  11       37.64       37.44      6.69 o
  -4   5  11        0.05        0.00      2.67 o
  -3   5  11       38.13       34.76      6.02 o
  -2   5  11        0.13        2.30      3.34 o
  -1   5  11      140.88      144.91      6.84 o
   0   5  11        0.76        0.00      1.89 o
   1   5  11       11.14       15.26      3.05 o
   2   5  11       14.66       11.95      2.43 o
   3   5  11        3.05        2.87      2.10 o
  -6   6  11        3.18        0.00      3.34 o
  -5   6  11        0.74        0.00      3.34 o
  -4   6  11       17.15       18.72      5.35 o
  -3   6  11       56.32       45.46      6.69 o
  -2   6  11       74.51       69.27      5.67 o
  -1   6  11        6.44        4.35      2.36 o
   0   6  11        7.39        4.38      3.34 o
   1   6  11       21.05       26.33      4.00 o
  -5   7  11        0.00        1.34      3.34 o
  -4   7  11       39.46       41.45      6.69 o
  -3   7  11        4.49       10.70      4.68 o
  -2   7  11        5.82        9.10      5.35 o
  -1   7  11        2.45        4.50      2.57 o
   0   7  11        9.88        6.02      2.84 o
  -3 -12  12       46.56       39.84      4.68 o
  -2 -12  12       67.30       65.13      5.42 o
  -1 -12  12       91.54       97.36      6.15 o
   0 -12  12       29.99       39.14      4.47 o
   1 -12  12        6.50        5.01      2.36 o
   2 -12  12       20.11       19.86      3.31 o
  -4 -11  12        1.13        0.36      1.77 o
  -3 -11  12        7.33        7.23      2.16 o
  -2 -11  12        1.46        0.00      1.89 o
  -1 -11  12        7.09        6.69      3.68 o
   0 -11  12      101.45      109.54      6.15 o
   1 -11  12       33.89       28.51      3.78 o
   2 -11  12        0.13        1.34      1.89 o
   3 -11  12       89.59       98.82      5.89 o
  -6 -10  12       30.66       21.39      5.35 o
  -5 -10  12       52.25       44.52      3.73 o
  -4 -10  12       40.05       45.21      3.72 o
  -3 -10  12       66.53       66.82      4.36 o
  -2 -10  12       21.27       21.00      5.68 o
  -1 -10  12       32.33       34.10      4.01 o
   0 -10  12        3.48        4.01      2.36 o
   1 -10  12      125.97      127.96      6.37 o
   2 -10  12      126.63      145.38      6.84 o
   3 -10  12       70.51       68.30     10.70 o
   4 -10  12        0.70        1.71      2.09 o
  -6  -9  12       13.77       10.34      3.05 o
  -5  -9  12      112.48      116.87     10.36 o
  -4  -9  12       32.26       24.11      4.25 o
  -3  -9  12       12.00        9.03      2.04 o
  -2  -9  12        1.40        0.77      1.71 o
  -1  -9  12       64.98       57.94      7.02 o
   0  -9  12      137.99      126.79      6.15 o
   1  -9  12       10.10       11.79      2.36 o
   2  -9  12      112.36      135.79     10.03 o
   3  -9  12       10.28       12.90      2.84 o
   4  -9  12       34.16       40.21      4.25 o
  -7  -8  12       93.62      110.33      7.32 o
  -6  -8  12        0.05        0.00      2.09 o
  -5  -8  12        3.03        1.86      2.09 o
  -4  -8  12       22.11       21.87      2.55 o
  -3  -8  12      180.23      190.03     10.20 o
  -2  -8  12      190.96      192.87     10.32 o
  -1  -8  12      132.10      132.60      4.35 o
   0  -8  12      236.71      214.23     12.37 o
   1  -8  12       80.41       76.05      7.69 o
   2  -8  12       20.72       20.92      2.84 o
   3  -8  12       55.88       59.99      4.73 o
   4  -8  12       60.09       63.34      4.95 o
   5  -8  12      119.31      122.32      6.57 o
  -8  -7  12       10.34       14.23      6.19 o
  -7  -7  12       43.98       44.55      3.98 o
  -6  -7  12        4.31        3.20      2.24 o
  -5  -7  12       43.20       41.12      4.73 o
  -4  -7  12        0.98        0.24      1.45 o
  -3  -7  12      393.22      382.03      8.98 o
  -2  -7  12        9.29        9.63      1.95 o
  -1  -7  12       18.40       23.74      2.55 o
   0  -7  12       68.27       62.52      4.73 o
   1  -7  12        2.75        1.81      1.60 o
   2  -7  12        0.50        0.67      1.16 o
   3  -7  12       20.28       21.67      3.05 o
   4  -7  12       11.17        8.69      2.57 o
   5  -7  12        0.06        0.67      2.01 o
  -8  -6  12        0.19        1.61      2.04 o
  -7  -6  12       95.83       94.98      5.38 o
  -6  -6  12        4.92        2.45      1.93 o
  -5  -6  12       64.35       63.98      5.94 o
  -4  -6  12      108.95      108.48      4.61 o
  -3  -6  12       63.25       66.80      7.24 o
  -2  -6  12      164.45      169.18      5.65 o
  -1  -6  12      248.52      246.30      6.81 o
   0  -6  12       12.80       13.04      2.36 o
   1  -6  12       17.32       15.88      2.04 o
   2  -6  12       10.13       10.74      2.36 o
   3  -6  12       50.29       47.60      4.01 o
   4  -6  12        8.82        9.06      2.57 o
   5  -6  12       17.49       15.83      3.05 o
  -8  -5  12        7.27        8.52      2.43 o
  -7  -5  12       27.85       20.14      2.94 o
  -6  -5  12       21.00       23.07      3.78 o
  -5  -5  12        4.09        3.03      1.77 o
  -4  -5  12        1.77        1.49      1.17 o
  -3  -5  12       46.53       52.41      3.43 o
  -2  -5  12       48.05       43.85      2.80 o
  -1  -5  12      992.51     1029.74     16.98 o
   0  -5  12      201.64      219.49      5.14 o
   1  -5  12       36.37       32.10      2.81 o
   2  -5  12       33.23       35.82      3.69 o
   3  -5  12        6.90        5.50      2.09 o
   4  -5  12       19.77       14.31      4.68 o
   5  -5  12        8.28        8.45      2.67 o
  -9  -4  12       12.44       10.47      2.70 o
  -8  -4  12        5.55        4.76      2.04 o
  -7  -4  12        0.17        0.00      1.58 o
  -6  -4  12       24.35       25.48      3.17 o
  -5  -4  12      567.10      532.88     11.42 o
  -4  -4  12       33.84       31.30      2.26 o
  -3  -4  12        8.68        7.42      1.42 o
  -2  -4  12      126.96      120.01      4.15 o
  -1  -4  12      397.02      409.65     11.19 o
   0  -4  12       12.41       10.85      2.46 o
   1  -4  12      342.31      353.28      9.89 o
   2  -4  12      407.29      414.23     11.32 o
   3  -4  12        5.84        2.53      2.09 o
   4  -4  12        7.99        4.35      2.36 o
   5  -4  12        1.54        1.04      2.67 o
  -9  -3  12        8.61        6.69      2.32 o
  -8  -3  12        9.83       12.82      3.44 o
  -7  -3  12        5.03        5.31      2.37 o
  -6  -3  12      248.32      267.02      7.79 o
  -5  -3  12        9.18       11.31      1.90 o
  -4  -3  12      176.56      180.74      4.39 o
  -3  -3  12        9.74        5.35      1.20 o
  -2  -3  12       31.56       37.61      2.30 o
  -1  -3  12       21.43       14.71      2.04 o
   0  -3  12      103.08       93.32      5.14 o
   1  -3  12      469.35      452.09     13.37 o
   2  -3  12      250.49      246.07     17.05 o
   3  -3  12       43.68       33.64      4.00 o
   4  -3  12        1.75        3.42      2.09 o
   5  -3  12        0.49        1.34      2.36 o
  -9  -2  12       10.93       12.57      3.52 o
  -8  -2  12       14.61       20.17      5.35 o
  -7  -2  12        7.18        8.36      2.84 o
  -6  -2  12        6.23        4.88      2.04 o
  -5  -2  12       25.94       25.85      2.41 o
  -4  -2  12        1.06        2.17      1.34 o
  -3  -2  12      289.81      291.62      6.67 o
  -2  -2  12      161.59      157.87      4.49 o
  -1  -2  12        8.25        5.68      1.89 o
   0  -2  12      280.28      301.94      9.21 o
   1  -2  12       57.52       57.99      5.35 o
   2  -2  12        0.01        2.34      1.89 o
   3  -2  12       96.19      100.40      5.89 o
   4  -2  12      156.89      179.62      7.99 o
   5  -2  12        9.21        9.77      3.05 o
  -9  -1  12        1.00        5.17      5.68 o
  -8  -1  12        0.63        0.00      4.35 o
  -7  -1  12        5.85        6.62      2.57 o
  -6  -1  12        0.95        1.34      1.89 o
  -5  -1  12       36.97       35.23      5.01 o
  -4  -1  12      172.79      177.06      5.79 o
  -3  -1  12        0.18        1.08      1.22 o
  -2  -1  12      133.51      109.47      5.42 o
  -1  -1  12       22.87       28.45      3.31 o
   0  -1  12      138.88      147.70      6.37 o
   1  -1  12      172.91      156.67      6.84 o
   2  -1  12        0.75        0.00      1.89 o
   3  -1  12      268.03      255.85      9.14 o
   4  -1  12       16.59       16.07      3.21 o
   5  -1  12        2.35        3.95      2.57 o
  -9   0  12        4.83        7.87      3.05 o
  -8   0  12       30.59       38.23      6.35 o
  -7   0  12        3.69        6.26      2.57 o
  -6   0  12        2.15        2.67      2.36 o
  -5   0  12        2.99        0.67      1.89 o
  -4   0  12        6.57        9.32      2.04 o
  -3   0  12       63.88       58.21      3.72 o
  -2   0  12       46.49       36.78      3.78 o
  -1   0  12        3.53        2.34      1.89 o
   0   0  12       29.95       28.48      3.34 o
   1   0  12       33.62       27.75      3.23 o
   2   0  12        0.78        0.00      1.89 o
   3   0  12       20.64       24.73      3.52 o
   4   0  12       27.65       21.11      9.03 o
   5   0  12      100.50       96.18      7.04 o
  -8   1  12        0.77        0.73      2.57 o
  -7   1  12       28.97       33.43      6.02 o
  -6   1  12       46.46       54.08      7.02 o
  -5   1  12        0.05        0.00      1.60 o
  -4   1  12        0.15        0.96      1.60 o
  -3   1  12       18.48       15.78      6.02 o
  -2   1  12      126.78      154.77      6.62 o
  -1   1  12        0.07        1.34      2.67 o
   0   1  12      325.20      337.80     10.37 o
   1   1  12       59.63       52.04      3.68 o
   2   1  12        0.34        1.72      1.82 o
   3   1  12       25.64       22.17      5.80 o
   4   1  12       20.72       16.71      4.68 o
  -8   2  12        8.82        8.02      4.01 o
  -7   2  12        5.48        6.56      2.57 o
  -6   2  12       54.06       67.39      5.67 o
  -5   2  12        9.23        3.05      2.09 o
  -4   2  12        1.43        1.34      3.34 o
  -3   2  12       41.69       48.80      4.47 o
  -2   2  12        1.84        0.33      1.89 o
  -1   2  12       75.56       73.80      5.42 o
   0   2  12        0.05        0.00      1.89 o
   1   2  12       33.86       28.70      5.01 o
   2   2  12       12.22       14.06      2.43 o
   3   2  12        8.79        8.91      2.32 o
   4   2  12        7.47        7.58      2.32 o
  -8   3  12       10.18        7.46      3.05 o
  -7   3  12       30.20       32.09      4.47 o
  -6   3  12        4.61        4.68      2.36 o
  -5   3  12        1.93        2.01      4.01 o
  -4   3  12       50.91       60.17      8.02 o
  -3   3  12       66.31       63.51      7.35 o
  -2   3  12       14.72       18.05      3.31 o
  -1   3  12        0.01        0.00      1.89 o
   0   3  12        0.07        0.00      1.60 o
   1   3  12        0.01        0.30      2.09 o
   2   3  12      144.23      168.00      7.14 o
   3   3  12        4.02        2.90      1.93 o
  -7   4  12        5.78        9.00      5.68 o
  -6   4  12        6.08        4.01      4.01 o
  -5   4  12        0.02        0.00      3.34 o
  -4   4  12       40.90       48.13      7.35 o
  -3   4  12       40.82       59.50      8.02 o
  -2   4  12       90.32       95.32      6.09 o
  -1   4  12        2.51        1.34      2.09 o
   0   4  12        4.31        1.63      2.09 o
   1   4  12       21.03       23.81      4.68 o
   2   4  12        0.01        0.33      2.76 o
  -6   5  12        2.86        0.00      3.34 o
  -5   5  12        0.55        0.00      3.34 o
  -4   5  12        7.31        9.36      4.68 o
  -3   5  12        0.03        0.67      3.34 o
  -2   5  12       87.65      103.01      6.35 o
  -1   5  12        0.24        0.00      1.72 o
   0   5  12        2.92        0.00      4.35 o
   1   5  12        0.78        0.00      2.09 o
  -4   6  12       21.51       15.38      4.68 o
  -3   6  12        0.00        0.00      3.34 o
  -2   6  12        9.09        6.35      3.68 o
  -1   6  12        0.32        0.00      2.67 o
  -3 -11  13        8.09        6.14      2.49 o
  -2 -11  13      102.19      121.85      6.37 o
  -1 -11  13        8.51       16.54      4.01 o
   0 -11  13       46.06       58.84      5.20 o
   1 -11  13       11.06        6.93      2.57 o
   2 -11  13        4.04        2.01      2.36 o
  -5 -10  13        7.21        6.69      2.84 o
  -4 -10  13      229.27      238.80      7.91 o
  -3 -10  13        1.53        2.37      1.77 o
  -2 -10  13        5.89        8.27      2.57 o
  -1 -10  13        5.97        6.99      2.57 o
   0 -10  13      164.02      177.83      7.56 o
   1 -10  13       30.81       23.78      3.31 o
   2 -10  13       55.99       73.46      4.60 o
   3 -10  13        0.76        0.00      4.01 o
  -6  -9  13        9.37       10.00      6.69 o
  -5  -9  13        1.60        3.01      2.36 o
  -4  -9  13        3.08        5.23      2.04 o
  -3  -9  13       41.41       38.28      3.43 o
  -2  -9  13       63.46       61.25      4.83 o
  -1  -9  13        2.83        3.57      2.09 o
   0  -9  13      125.67      146.56      5.52 o
   1  -9  13        0.05        0.82      2.09 o
   2  -9  13        2.11        5.23      2.57 o
   3  -9  13        4.25        8.93      2.57 o
  -6  -8  13        8.54        7.46      3.05 o
  -5  -8  13       20.25       19.73      5.01 o
  -4  -8  13        6.32        3.63      1.65 o
  -3  -8  13        2.84        4.42      1.77 o
  -2  -8  13      122.68      105.89      5.45 o
  -1  -8  13      112.77      116.33      9.36 o
   0  -8  13       15.33       21.41      3.31 o
   1  -8  13        1.02        0.00      1.89 o
   2  -8  13      105.72      132.02     14.71 o
   3  -8  13       51.69       60.84      7.35 o
   4  -8  13       48.83       61.51      8.02 o
  -7  -7  13        1.74        0.67      3.34 o
  -6  -7  13        3.42        1.34      2.36 o
  -5  -7  13       11.59        6.38      3.34 o
  -4  -7  13       74.34       84.07      4.52 o
  -3  -7  13        2.01        0.20      1.62 o
  -2  -7  13        0.21        1.11      1.54 o
  -1  -7  13      142.63      144.97      5.40 o
   0  -7  13       30.09       31.33      3.52 o
   1  -7  13       23.65       25.62      3.52 o
   2  -7  13      159.41      163.79     10.70 o
   3  -7  13       73.04       79.06      5.30 o
   4  -7  13       16.80       18.82      3.21 o
  -7  -6  13       40.98       34.91      3.72 o
  -6  -6  13       48.37       61.45      4.49 o
  -5  -6  13        3.15        2.01      2.36 o
  -4  -6  13       15.08       14.80      2.32 o
  -3  -6  13       78.31       78.44      4.52 o
  -2  -6  13       31.62       34.62      3.09 o
  -1  -6  13      273.71      268.79      8.81 o
   0  -6  13       76.45       58.65      5.35 o
   1  -6  13        5.46        7.35      3.34 o
   2  -6  13       41.29       34.91      3.69 o
   3  -6  13       61.43       58.92      5.68 o
   4  -6  13       95.21      113.91      6.26 o
  -8  -5  13        5.28        5.79      2.32 o
  -7  -5  13       56.24       69.38      4.88 o
  -6  -5  13       41.93       52.18      4.09 o
  -5  -5  13       46.47       43.80      3.59 o
  -4  -5  13        0.01        0.00      1.25 o
  -3  -5  13       88.36       83.09      4.10 o
  -2  -5  13      170.68      188.66      5.91 o
  -1  -5  13      163.41      160.01      5.52 o
   0  -5  13       22.69       23.50      2.43 o
   1  -5  13       53.46       57.03      4.68 o
   2  -5  13        5.63        5.20      2.09 o
   3  -5  13       55.20       54.99      4.95 o
   4  -5  13       12.33        9.69      2.84 o
  -8  -4  13        5.72        4.46      2.32 o
  -7  -4  13      114.14      108.22      5.40 o
  -6  -4  13       25.22       32.07      3.33 o
  -5  -4  13       21.34       17.50      2.55 o
  -4  -4  13       22.31       18.97      4.01 o
  -3  -4  13       32.27       27.97      2.65 o
  -2  -4  13       11.68        7.00      1.96 o
  -1  -4  13        0.27        3.45      1.93 o
   0  -4  13        0.19        0.29      1.60 o
   1  -4  13       15.49       12.93      2.57 o
   2  -4  13       78.37       70.05      5.30 o
   3  -4  13        1.44        0.00      1.89 o
   4  -4  13        2.33        1.71      2.09 o
  -8  -3  13        1.44        0.22      1.93 o
  -7  -3  13       91.70      107.71      5.65 o
  -6  -3  13        0.01        1.65      1.77 o
  -5  -3  13      533.69      536.76     11.69 o
  -4  -3  13       13.00       10.61      2.16 o
  -3  -3  13       11.14        8.88      1.54 o
  -2  -3  13        3.56        2.16      1.22 o
  -1  -3  13      137.25      139.60      6.37 o
   0  -3  13       69.12       73.52      5.14 o
   1  -3  13       76.10       79.38      5.14 o
   2  -3  13       78.67       76.68      5.61 o
   3  -3  13       54.37       65.43      5.42 o
   4  -3  13        0.04        1.34      2.09 o
  -8  -2  13        1.26        0.00      2.67 o
  -7  -2  13        4.69        1.41      1.85 o
  -6  -2  13       25.61       32.87      3.47 o
  -5  -2  13      106.40      102.94      4.88 o
  -4  -2  13        4.38        5.62      2.04 o
  -3  -2  13      108.11       82.97      3.65 o
  -2  -2  13        5.10        4.35      1.89 o
  -1  -2  13       43.89       44.79      6.02 o
   0  -2  13       82.91       85.59      6.35 o
   1  -2  13      321.96      324.73     10.37 o
   2  -2  13       14.78       11.47      2.84 o
   3  -2  13       23.83       19.69      3.52 o
   4  -2  13       34.19       34.65      9.03 o
  -8  -1  13        0.53        0.00      2.36 o
  -7  -1  13        5.57        6.69      2.84 o
  -6  -1  13        9.29       13.08      3.31 o
  -5  -1  13       82.97       86.92      4.88 o
  -4  -1  13      117.67      109.32      5.02 o
  -3  -1  13      777.50      771.39     17.25 o
  -2  -1  13       70.52       68.92      5.20 o
  -1  -1  13       23.98       14.44      2.84 o
   0  -1  13        6.64        3.71      2.09 o
   1  -1  13      104.26       97.47      9.03 o
   2  -1  13        0.48        0.15      2.09 o
   3  -1  13       12.37       17.83      3.52 o
   4  -1  13        7.97        5.29      2.57 o
  -8   0  13       19.28       17.82      6.35 o
  -7   0  13        8.07        6.69      4.01 o
  -6   0  13        0.01        1.41      2.34 o
  -5   0  13       41.21       50.71      3.98 o
  -4   0  13      105.54       88.92      8.69 o
  -3   0  13       92.66       95.83      6.02 o
  -2   0  13       13.81       10.10      2.84 o
  -1   0  13       24.95       20.92      3.31 o
   0   0  13        2.80        0.67      1.89 o
   1   0  13        3.17        6.99      2.57 o
   2   0  13       33.48       32.51      4.25 o
   3   0  13       51.60       68.54      9.36 o
  -7   1  13        4.00        4.35      2.84 o
  -6   1  13        0.01        0.37      2.09 o
  -5   1  13        1.54        6.32      5.01 o
  -4   1  13       44.36       54.82      7.35 o
  -3   1  13       39.02       45.54      4.47 o
  -2   1  13       11.97       17.62      3.05 o
  -1   1  13      554.76      599.59     15.11 o
   0   1  13       52.74       59.14      4.95 o
   1   1  13       44.98       47.93      3.72 o
   2   1  13        0.46        0.82      2.09 o
   3   1  13        9.43       18.64      3.68 o
  -7   2  13      163.21      177.17      8.74 o
  -6   2  13       12.34       16.64      3.52 o
  -5   2  13        0.87        0.00      3.34 o
  -4   2  13        6.61        2.01      3.34 o
  -3   2  13       56.52       50.14      7.35 o
  -2   2  13        5.35        1.78      2.09 o
  -1   2  13       46.42       35.51      6.35 o
   0   2  13        6.73        5.83      2.57 o
   1   2  13        3.44        3.46      2.04 o
   2   2  13       18.15       22.20      3.20 o
  -6   3  13       44.47       50.81      8.02 o
  -5   3  13       53.83       62.84      8.69 o
  -4   3  13        0.09        0.00      2.67 o
  -3   3  13       11.49       11.37      4.68 o
  -2   3  13       16.24       14.74      3.31 o
  -1   3  13       63.01       64.46      7.35 o
   0   3  13        6.97        8.69      2.84 o
   1   3  13      168.44      184.60      7.99 o
  -5   4  13       82.12       83.57     10.03 o
  -4   4  13        6.30        9.36      4.68 o
  -3   4  13        1.02        0.67      3.34 o
  -2   4  13       10.78        7.02      2.84 o
  -1   4  13        7.13        5.01      2.36 o
   0   4  13        2.81        2.67      2.36 o
  -3   5  13       32.12       26.74      6.02 o
  -2   5  13       11.25       17.27      3.68 o
  -3 -10  14        3.72        1.78      1.93 o
  -2 -10  14        9.40       14.16      3.05 o
  -1 -10  14        5.46        2.67      2.36 o
   0 -10  14       42.44       52.69      4.95 o
   1 -10  14        0.34        1.00      1.89 o
  -4  -9  14        0.96        0.00      1.54 o
  -3  -9  14       18.84       19.77      2.70 o
  -2  -9  14       58.44       61.67      4.36 o
  -1  -9  14      162.69      179.02      7.79 o
   0  -9  14       12.57       12.59      3.05 o
   1  -9  14       98.65       94.54      6.09 o
   2  -9  14       37.92       39.14      4.25 o
  -5  -8  14        4.99        5.35      2.84 o
  -4  -8  14       14.04       15.50      2.55 o
  -3  -8  14        3.51        0.31      1.77 o
  -2  -8  14       82.82       73.35      4.75 o
  -1  -8  14       37.21       35.37      4.00 o
   0  -8  14       28.25       24.29      3.52 o
   1  -8  14        6.24        9.36      2.57 o
   2  -8  14       67.14       69.53      8.02 o
   3  -8  14        4.15        3.34      3.34 o
  -6  -7  14        0.03        0.00      2.36 o
  -5  -7  14        3.88        1.34      2.36 o
  -4  -7  14        6.92        3.12      2.00 o
  -3  -7  14       23.17       19.42      2.24 o
  -2  -7  14       49.97       53.46      6.14 o
  -1  -7  14        0.17        0.00      1.25 o
   0  -7  14        0.00        0.00      1.60 o
   1  -7  14      174.71      175.82     11.37 o
   2  -7  14       12.43       10.70      4.01 o
   3  -7  14      109.33      106.30      9.36 o
  -6  -6  14        0.10        0.00      2.36 o
  -5  -6  14       40.89       38.19      4.68 o
  -4  -6  14       12.96       18.00      3.68 o
  -3  -6  14        4.67        4.27      1.77 o
  -2  -6  14       54.15       48.50      3.72 o
  -1  -6  14       27.75       33.86      3.20 o
   0  -6  14       68.84       59.50      7.35 o
   1  -6  14       31.81       35.43      6.02 o
   2  -6  14       24.26       27.79      3.52 o
   3  -6  14        6.23       11.08      2.84 o
  -7  -5  14        1.44        2.23      1.93 o
  -6  -5  14        1.98        2.23      1.93 o
  -5  -5  14       36.62       48.14      5.20 o
  -4  -5  14       53.87       58.50      5.20 o
  -3  -5  14       14.77       18.61      2.43 o
  -2  -5  14       80.47       98.80      4.49 o
  -1  -5  14       24.39       19.98      3.05 o
   0  -5  14       31.54       23.40      5.35 o
   1  -5  14        0.90        1.67      1.89 o
   2  -5  14        0.09        0.67      1.89 o
   3  -5  14       18.43       19.39      4.68 o
  -7  -4  14        3.20        1.11      1.93 o
  -6  -4  14      192.11      189.58      6.95 o
  -5  -4  14       16.49       22.68      2.81 o
  -4  -4  14       18.84       22.17      3.52 o
  -3  -4  14      112.45      110.52      6.25 o
  -2  -4  14       33.04       34.90      4.07 o
  -1  -4  14        5.01        3.68      1.89 o
   0  -4  14       37.91       39.49      6.35 o
   1  -4  14       22.67       22.74      3.52 o
   2  -4  14       20.37       23.85      6.69 o
   3  -4  14        3.19        3.68      2.36 o
  -7  -3  14       11.16        6.81      2.16 o
  -6  -3  14        0.42        0.00      1.65 o
  -5  -3  14        0.65        5.62      2.04 o
  -4  -3  14       63.53       59.31      4.10 o
  -3  -3  14       49.92       47.83      4.02 o
  -2  -3  14        0.07        2.01      2.67 o
  -1  -3  14       30.63       33.26      3.78 o
   0  -3  14      207.24      240.30     10.03 o
   1  -3  14       64.83       56.36      5.14 o
   2  -3  14        7.85        5.23      2.57 o
   3  -3  14        0.79        0.00      2.67 o
  -7  -2  14       32.85       33.74      3.86 o
  -6  -2  14       40.37       43.72      4.95 o
  -5  -2  14        2.84        2.90      1.93 o
  -4  -2  14      356.81      387.62      9.65 o
  -3  -2  14       16.91       17.00      3.05 o
  -2  -2  14        2.15        2.67      2.67 o
  -1  -2  14       10.55       20.26      3.31 o
   0  -2  14      107.86      106.05      6.69 o
   1  -2  14        0.39        0.00      2.34 o
   2  -2  14        1.59        0.00      2.34 o
   3  -2  14       20.78       27.23      4.00 o
  -7  -1  14        2.01        3.53      2.57 o
  -6  -1  14       24.40       32.39      3.59 o
  -5  -1  14        0.00        0.00      1.77 o
  -4  -1  14        9.09       11.37      4.01 o
  -3  -1  14       19.18       20.40      3.31 o
  -2  -1  14       33.77       37.10      4.35 o
  -1  -1  14        1.61        0.00      3.34 o
   0  -1  14        2.80        0.00      3.68 o
   1  -1  14       38.67       41.03      4.47 o
   2  -1  14        2.29        5.65      4.01 o
   3  -1  14        2.98        3.65      2.57 o
  -7   0  14        8.02       14.95      5.35 o
  -6   0  14       20.76       25.46      3.20 o
  -5   0  14        0.04        0.67      3.34 o
  -4   0  14        4.96        2.67      3.34 o
  -3   0  14       10.28       12.70      4.68 o
  -2   0  14      220.93      212.63      8.51 o
  -1   0  14        0.03        0.00      1.89 o
   0   0  14       25.87       20.65      3.52 o
   1   0  14        2.41        3.68      2.36 o
   2   0  14        7.88       13.70      3.31 o
  -6   1  14        0.31        2.67      4.01 o
  -5   1  14        0.27        3.34      3.34 o
  -4   1  14        0.74        1.34      3.34 o
  -3   1  14       23.76       26.74      5.35 o
  -2   1  14        3.94        6.35      2.36 o
  -1   1  14       42.57       39.38      4.47 o
   0   1  14       35.08       33.76      4.25 o
   1   1  14        4.64        0.00      2.36 o
  -5   2  14       11.63        8.02      4.01 o
  -4   2  14       18.05       24.74      6.02 o
  -3   2  14       33.95       34.76      6.02 o
  -2   2  14       39.22       42.80      4.73 o
  -1   2  14        5.50        8.36      2.84 o
   0   2  14       45.20       37.38      4.47 o
  -4   3  14        0.52        0.00      3.34 o
  -3   3  14        6.09        7.35      4.01 o
  -2   3  14       18.40       25.45      4.00 o
  -1   3  14        5.16        5.57      2.72 o
  -2  -9  15       95.90       96.49      5.14 o
  -1  -9  15       22.56       23.33      2.94 o
  -4  -8  15        7.20        7.35      2.84 o
  -3  -8  15       30.92       28.95      6.04 o
  -2  -8  15      149.97      158.15      6.04 o
  -1  -8  15       87.26      106.14      6.15 o
   0  -8  15        0.06        0.00      3.68 o
   1  -8  15        0.13        0.00      3.34 o
  -5  -7  15        1.04        0.00      2.36 o
  -4  -7  15        6.21        5.35      2.84 o
  -3  -7  15       15.21       14.19      2.96 o
  -2  -7  15        6.66        7.81      2.16 o
  -1  -7  15       10.46       14.64      3.05 o
   0  -7  15       32.80       20.06      4.68 o
   1  -7  15       31.99       33.43      6.02 o
  -5  -6  15        6.90        5.90      2.57 o
  -4  -6  15        0.12        0.00      1.89 o
  -3  -6  15      157.85      154.54      5.91 o
  -2  -6  15       37.23       39.41      3.59 o
  -1  -6  15      103.08      109.64      8.69 o
   0  -6  15      115.58      116.99      9.36 o
   1  -6  15      149.52      157.77     11.37 o
   2  -6  15        1.75        0.67      3.34 o
  -5  -5  15      102.67      106.30      6.62 o
  -4  -5  15        0.81        0.00      1.89 o
  -3  -5  15       89.33       93.77      4.49 o
  -2  -5  15        4.03        6.69      3.34 o
  -1  -5  15       60.32       69.53      8.02 o
   0  -5  15        5.48        2.01      3.34 o
   1  -5  15       35.81       37.14      4.47 o
   2  -5  15       21.05       26.74      4.00 o
  -6  -4  15        1.85        2.67      2.36 o
  -5  -4  15        3.94        1.67      2.36 o
  -4  -4  15       27.70       26.41      3.78 o
  -3  -4  15      120.07      124.07     15.04 o
  -2  -4  15       15.21       14.71      4.01 o
  -1  -4  15       17.26       21.39      5.35 o
   0  -4  15       24.79       21.31      3.52 o
   1  -4  15       34.31       36.29      4.35 o
   2  -4  15       14.88       22.58      3.69 o
  -6  -3  15        0.02        2.24      2.04 o
  -5  -3  15        0.01        0.00      1.65 o
  -4  -3  15        4.47        3.68      2.36 o
  -3  -3  15       42.03       32.09      5.35 o
  -2  -3  15       22.61       34.76      5.35 o
  -1  -3  15        0.72        3.01      2.36 o
   0  -3  15       54.41       54.06      4.95 o
   1  -3  15       68.19       59.45      5.42 o
  -6  -2  15       38.04       39.26      5.47 o
  -5  -2  15       56.90       57.54      4.63 o
  -4  -2  15        1.17        0.00      2.67 o
  -2  -2  15       18.26       24.74      5.35 o
  -1  -2  15        4.55        8.08      2.57 o
   0  -2  15       16.40       10.18      3.05 o
   1  -2  15        1.95        3.16      2.57 o
  -5  -1  15        2.12        0.00      3.34 o
  -4  -1  15        0.35        6.02      4.01 o
  -3  -1  15        3.09        0.00      2.67 o
  -2  -1  15        1.68        2.67      3.34 o
  -1  -1  15      241.79      249.36     14.04 o
   0  -1  15        6.94        3.34      2.36 o
   1  -1  15        8.04       10.64      5.35 o
  -5   0  15        0.31        3.34      3.34 o
  -4   0  15        8.98       12.70      4.68 o
  -3   0  15       18.03       18.72      5.35 o
  -2   0  15        9.84        2.67      2.36 o
  -1   0  15       12.17       28.08      6.02 o
   0   0  15       23.47       27.62      5.68 o
  -4   1  15        4.48        4.68      4.01 o
  -3   1  15       33.11       28.08      6.02 o
  -2   1  15        5.44        4.01      2.57 o
  -1   1  15       24.98       17.48      3.31 o
  -2  -6  16      166.55      201.23     12.03 o
  -3  -5  16       14.76       18.72      4.68 o
  -2  -5  16        2.17        2.67      3.34 o
  -1  -5  16        2.43        4.01      3.34 o
  -2  -4  16       16.14        7.35      3.34 o
  -1  -4  16       12.14       10.70      4.01 o
  -2  -3  16       43.46       44.79      6.69 o
  -1  -3  16        6.09        6.02      2.57 o
 
